# Supplementary material for: Integrative analysis of green ash phloem transcripts and proteins during an emerald ash borer infestation
Source: BMC Plant Biol. 2023 Mar 3;23:123. doi: 10.1186/s12870-023-04108-y (PMC9983263; doi:10.1186/s12870-023-04108-y)
Supplement: Supplementary file 4 — Additional file 4: Table S2. The putative functions of differentially expressed transcripts found in high-low comparisons. Table S3. The putative functions of differentially expressed transcripts found in high-medium comparisons. Table S4. The putative functions of differentially expressed transcripts found in medium-low comparisons. Table S5. The putative functions of differentially expressed proteins found in high-low comparisons. Table S6. Differentially expressed transcripts found in the high-low comparison that were also differentially expressed in EAB treatment vs control (TvC) experiment from Lane et al. 2016 [19]. Table S7. Differentially expressed transcripts found in the high-medium comparison that were also differentially expressed in EAB treatment vs control (TvC) experiment from Lane et al. 2016 [19]. Table S8. Differentially expressed transcripts found in the medium-low comparison that were also differentially expressed in EAB treatment vs control (TvC) experiment from Lane et al. 2016 [19]. Table S9. Differentially expressed proteins found in the high-low comparison that were also differentially expressed in EAB treatment vs control (TvC) experiment from Lane et al. 2016 [19]. Table S10. Differentially expressed proteins/transcripts found in the integrative analysis that were also differentially expressed in EAB treatment vs control (TvC) experiment from Lane et al. 2016 [19]. Table S11. Differentially expressed transcripts found in the high-low and high-medium comparison that were also identified as EAB resistance genes by Kelly at al. 2020. [file 12870_2023_4108_MOESM4_ESM.xlsx]

## Sheet: Table S2
Table S2. The putative functions of differentially expressed transcripts found in high-low comparisons
	From DESeq2					From OmicsBox
Transcript ID	baseMean	log2FoldChange	lfcSE	pvalue	padj	Description	Length	#Hits	e-value	sim mean	#GO	GO IDs	GO names	Enzyme Codes	Enzyme Names	InterPro IDs	InterPro GO IDs	InterPro GO Names
Fraxinus_pennsylvanica_120313_comp22_c0_seq1	159.687	-1.06191	0.46211	0.000512266	0.0107214	---NA---	312									no IPS match	no IPS match	no IPS match
Fraxinus_pennsylvanica_120313_comp108_c0_seq1	12.4281	-3.39506	0.994673	7.1e-07	7.01e-05	XP_022877878.1uncharacterized protein LOC111395871	409	19	2.6635e-45	51.4						mobidb-lite (MOBIDB_LITE); mobidb-lite (MOBIDB_LITE); mobidb-lite (MOBIDB_LITE); PTHR31722 (PANTHER); PTHR31722:SF27 (PANTHER)	no GO terms	no GO terms
Fraxinus_pennsylvanica_120313_comp115_c0_seq1	4.12703	-1.99323	1.75206	0.000352458	0.00811832	XP_027159918.1pre-mRNA cleavage factor Im 25 kDa subunit 2 isoform X2	238	20	5.42382e-26	97.3	5	P:GO:0006378; F:GO:0003729; F:GO:0016787; F:GO:0035925; C:GO:0005849	P:mRNA polyadenylation; F:mRNA binding; F:hydrolase activity; F:mRNA 3'-UTR AU-rich region binding; C:mRNA cleavage factor complex			G3DSA:3.90.79.10 (GENE3D); IPR016706 (PFAM); IPR016706 (PANTHER); PTHR13047:SF2 (PANTHER)	P:GO:0006378; F:GO:0003729; C:GO:0005849	P:mRNA polyadenylation; F:mRNA binding; C:mRNA cleavage factor complex
Fraxinus_pennsylvanica_120313_comp151_c0_seq1	12.1393	-1.31521	0.846139	0.00100928	0.0174795	XP_022863284.1uncharacterized protein LOC111383404	384	20	1.1842e-64	53.45						Coil (COILS); mobidb-lite (MOBIDB_LITE)	no GO terms	no GO terms
Fraxinus_pennsylvanica_120313_comp329_c0_seq1	38.4972	2.0792	0.802388	2.52e-05	0.00112275	XP_022843061.1NAC domain-containing protein 83-like	234	20	4.08037e-34	91.59	2	P:GO:0006355; F:GO:0003677	P:regulation of transcription, DNA-templated; F:DNA binding			IPR036093 (G3DSA:3.30.310.GENE3D); IPR003441 (PFAM); PTHR31989:SF210 (PANTHER); PTHR31989 (PANTHER); IPR003441 (PROSITE_PROFILES); IPR036093 (SUPERFAMILY)	P:GO:0006355; F:GO:0003677	P:regulation of transcription, DNA-templated; F:DNA binding
Fraxinus_pennsylvanica_120313_comp353_c0_seq1	8.61671	1.70441	1.82783	0.000582093	0.0117617	---NA---	310									no IPS match	no IPS match	no IPS match
Fraxinus_pennsylvanica_120313_comp366_c0_seq1	15.1293	1.35866	0.723927	0.000570854	0.0115859	---NA---	302									no IPS match	no IPS match	no IPS match
Fraxinus_pennsylvanica_120313_comp505_c0_seq1	16.5794	-1.17142	0.660635	0.0011386	0.0191254	XP_022895514.1WRKY transcription factor 22-like	201	8	4.88632e-23	67.1	5	P:GO:0006355; F:GO:0003677; F:GO:0003700; F:GO:0043565; C:GO:0005634	P:regulation of transcription, DNA-templated; F:DNA binding; F:DNA-binding transcription factor activity; F:sequence-specific DNA binding; C:nucleus			no IPS match	no IPS match	no IPS match
Fraxinus_pennsylvanica_120313_comp739_c0_seq1	17.0965	1.03458	0.621514	0.00201395	0.0287031	XP_022877217.1NAC domain-containing protein 73-like	327	20	1.66596e-43	73.49	2	F:GO:0000976; F:GO:0043565	F:transcription regulatory region sequence-specific DNA binding; F:sequence-specific DNA binding			mobidb-lite (MOBIDB_LITE); PTHR31079 (PANTHER); PTHR31079:SF26 (PANTHER)	no GO terms	no GO terms
Fraxinus_pennsylvanica_120313_comp1023_c0_seq1	8.64416	1.03504	0.653333	0.00227218	0.0313206	XP_022890630.1phosphoinositide phospholipase C 2-like	244	20	1.71771e-15	78.85	6	P:GO:0016042; P:GO:0032959; P:GO:0048015; P:GO:0051209; F:GO:0004435; C:GO:0005886	P:lipid catabolic process; P:inositol trisphosphate biosynthetic process; P:phosphatidylinositol-mediated signaling; P:release of sequestered calcium ion into cytosol; F:phosphatidylinositol phospholipase C activity; C:plasma membrane	EC:3.1.4.3; EC:3.1.4.11	Phospholipase C; Phosphoinositide phospholipase C	IPR000909 (PFAM); IPR017946 (G3DSA:3.20.20.GENE3D); mobidb-lite (MOBIDB_LITE); mobidb-lite (MOBIDB_LITE); PTHR10336:SF101 (PANTHER); IPR001192 (PANTHER); PS50007 (PROSITE_PROFILES); IPR017946 (SUPERFAMILY)	P:GO:0006629; P:GO:0035556; F:GO:0008081	P:lipid metabolic process; P:intracellular signal transduction; F:phosphoric diester hydrolase activity
Fraxinus_pennsylvanica_120313_comp1256_c0_seq1	14.7466	-1.48222	0.630953	0.000175954	0.00480372	XP_022847012.1SHUGOSHIN 2-like	279	2	4.52979e-06	94						no IPS match	no IPS match	no IPS match
Fraxinus_pennsylvanica_120313_comp1282_c0_seq1	9.88961	-1.60847	0.546352	3.36e-05	0.00138762	XP_022894647.1uncharacterized protein LOC111408994	296	20	2.88354e-52	68.11	1	F:GO:0003677	F:DNA binding			mobidb-lite (MOBIDB_LITE); PTHR14000 (PANTHER); PTHR14000:SF17 (PANTHER)	no GO terms	no GO terms
Fraxinus_pennsylvanica_120313_comp2035_c0_seq1	44.4242	-1.59756	0.44172	5.23e-06	0.000334377	YP_009175772.1envelope membrane protein (chloroplast)	425	20	1.3027e-17	100	4	P:GO:1902600; F:GO:0015078; C:GO:0009706; C:GO:0016021	P:proton transmembrane transport; F:proton transmembrane transporter activity; C:chloroplast inner membrane; C:integral component of membrane			no IPS match	no IPS match	no IPS match
Fraxinus_pennsylvanica_120313_comp2248_c0_seq1	17.4847	-1.28195	1.59131	0.00133739	0.0214725	XP_013745408.1uncharacterized protein LOC106448015	561	20	1.97705e-23	57.15	2	F:GO:0003676; C:GO:0000943	F:nucleic acid binding; C:retrotransposon nucleocapsid			mobidb-lite (MOBIDB_LITE); mobidb-lite (MOBIDB_LITE); mobidb-lite (MOBIDB_LITE)	no GO terms	no GO terms
Fraxinus_pennsylvanica_120313_comp2299_c0_seq1	28.2566	1.89234	0.486233	8.07e-07	7.81e-05	XP_022852260.1protein NRT1/ PTR FAMILY 5.10-like	209	20	1.97017e-35	80.89	5	P:GO:0035672; P:GO:1902600; F:GO:0015333; F:GO:0035673; C:GO:0016021	P:oligopeptide transmembrane transport; P:proton transmembrane transport; F:peptide:proton symporter activity; F:oligopeptide transmembrane transporter activity; C:integral component of membrane			G3DSA:1.20.1250.20 (GENE3D); PTHR11654:SF420 (PANTHER); IPR000109 (PANTHER)	P:GO:0055085; F:GO:0022857; C:GO:0016020	P:transmembrane transport; F:transmembrane transporter activity; C:membrane
Fraxinus_pennsylvanica_120313_comp2526_c0_seq1	4.77885	-1.69799	0.968054	0.000295784	0.00711098	---NA---	208									no IPS match	no IPS match	no IPS match
Fraxinus_pennsylvanica_120313_comp2883_c0_seq1	4.21419	1.08465	0.939235	0.00280539	0.0363017	---NA---	312									no IPS match	no IPS match	no IPS match
Fraxinus_pennsylvanica_120313_comp3034_c0_seq1	11.2057	1.05937	0.603108	0.0016094	0.0245355	XP_022889103.1protein PHYTOCHROME KINASE SUBSTRATE 4	355	14	7.46136e-69	60.4	1	P:GO:0009638	P:phototropism			mobidb-lite (MOBIDB_LITE); mobidb-lite (MOBIDB_LITE)	no GO terms	no GO terms
Fraxinus_pennsylvanica_120313_comp3186_c0_seq1	466.365	-1.28551	0.333886	4.33e-06	0.000289772	XP_022888205.1nitrate regulatory gene2 protein-like isoform X2	449	20	1.80536e-87	77.94	1	P:GO:0071249	P:cellular response to nitrate			Coil (COILS); IPR006867 (PFAM); IPR039950 (PANTHER); PTHR21450:SF27 (PANTHER)	P:GO:0071249	P:cellular response to nitrate
Fraxinus_pennsylvanica_120313_comp3409_c0_seq1	34.4245	-1.91843	0.50784	1.12e-06	0.000100758	XP_022892273.1death-associated inhibitor of apoptosis 1-like isoform X2	279	8	4.53071e-17	83.15						no IPS match	no IPS match	no IPS match
Fraxinus_pennsylvanica_120313_comp3971_c0_seq1	5.83405	1.64094	1.95073	0.000614204	0.0122284	---NA---	226									no IPS match	no IPS match	no IPS match
Fraxinus_pennsylvanica_120313_comp4109_c0_seq1	46.5849	-1.40315	0.417128	1.76e-05	0.000849952	XP_022861854.1uncharacterized protein LOC111382183 isoform X2	508	3	2.85491e-85	85.71						mobidb-lite (MOBIDB_LITE); mobidb-lite (MOBIDB_LITE); mobidb-lite (MOBIDB_LITE)	no GO terms	no GO terms
Fraxinus_pennsylvanica_120313_comp4121_c0_seq1	539.865	-2.47362	0.5294	4.6e-09	1.21e-06	XP_022879731.1MLO-like protein 10	421	20	6.99793e-48	62.8	5	P:GO:0006952; P:GO:0009607; F:GO:0005516; C:GO:0016020; C:GO:0016021	P:defense response; P:response to biotic stimulus; F:calmodulin binding; C:membrane; C:integral component of membrane			mobidb-lite (MOBIDB_LITE); mobidb-lite (MOBIDB_LITE); mobidb-lite (MOBIDB_LITE); mobidb-lite (MOBIDB_LITE)	no GO terms	no GO terms
Fraxinus_pennsylvanica_120313_comp4490_c0_seq1	47.9253	1.14114	0.55605	0.000746901	0.0141089	XP_022870878.1protein NPGR1 isoform X1	753	20	5.07825e-162	84.61						IPR011990 (G3DSA:1.25.40.GENE3D); PTHR44102 (PANTHER); PTHR44102:SF4 (PANTHER); IPR011990 (SUPERFAMILY)	F:GO:0005515	F:protein binding
Fraxinus_pennsylvanica_120313_comp4534_c0_seq1	18.425	1.19268	0.918348	0.00184807	0.0270511	XP_022849449.1L10-interacting MYB domain-containing protein-like	291	20	2.95352e-33	76.34						IPR024752 (PFAM)	no GO terms	no GO terms
Fraxinus_pennsylvanica_120313_comp4567_c0_seq1	87.0828	-1.79376	0.448567	7.65e-07	7.44e-05	XP_022865222.1purple acid phosphatase 23-like	359	20	3.68812e-79	86.3	3	P:GO:0016311; F:GO:0003993; F:GO:0046872	P:dephosphorylation; F:acid phosphatase activity; F:metal ion binding	EC:3.1.3.2	Acid phosphatase	mobidb-lite (MOBIDB_LITE); IPR039331 (PANTHER); PTHR22953:SF110 (PANTHER); IPR008963 (SUPERFAMILY)	F:GO:0003993; F:GO:0046872	F:acid phosphatase activity; F:metal ion binding
Fraxinus_pennsylvanica_120313_comp4730_c0_seq1	66.7511	-1.70387	0.346528	2.16e-08	4.09e-06	XP_022859182.1protein NETWORKED 1D-like isoform X2	227	20	1.88826e-28	80.69						Coil (COILS); PTHR32258 (PANTHER); PTHR32258:SF0 (PANTHER)	no GO terms	no GO terms
Fraxinus_pennsylvanica_120313_comp4994_c0_seq1	114.116	-1.15361	0.497635	0.000410603	0.00912402	XP_022875029.1QWRF motif-containing protein 2-like	474	20	2.99321e-30	74.26						no IPS match	no IPS match	no IPS match
Fraxinus_pennsylvanica_120313_comp5125_c0_seq1	55.5731	-1.32104	0.442206	5.83e-05	0.0020927	---NA---	203									no IPS match	no IPS match	no IPS match
Fraxinus_pennsylvanica_120313_comp5257_c0_seq1	175.441	-1.70484	0.443875	1.82e-06	0.000145459	---NA---	231									no IPS match	no IPS match	no IPS match
Fraxinus_pennsylvanica_120313_comp5301_c0_seq1	895.311	-1.01931	0.420505	0.000399513	0.00893192	---NA---	636									no IPS match	no IPS match	no IPS match
Fraxinus_pennsylvanica_120313_comp5401_c0_seq1	66.1878	-1.0996	0.33468	3.05e-05	0.00129131	XP_022882157.1WEB family protein At3g02930, chloroplastic-like	371	20	3.81451e-22	80.77	1	P:GO:0007131	P:reciprocal meiotic recombination			no IPS match	no IPS match	no IPS match
Fraxinus_pennsylvanica_120313_comp5704_c0_seq1	5.87722	3.70988	1.82909	1.77e-05	0.000851056	---NA---	407									no IPS match	no IPS match	no IPS match
Fraxinus_pennsylvanica_120313_comp5711_c0_seq1	9.229	-1.59541	0.668108	0.000121504	0.00363642	---NA---	320									no IPS match	no IPS match	no IPS match
Fraxinus_pennsylvanica_120313_comp5784_c0_seq1	11.0187	-1.0221	0.664166	0.00252055	0.0336281	---NA---	296									Coil (COILS)	no GO terms	no GO terms
Fraxinus_pennsylvanica_120313_comp6409_c0_seq1	569.011	-1.33917	0.442541	5.09e-05	0.00189711	XP_022866341.1leucine-rich repeat receptor-like protein kinase PXC1	419	20	1.89491e-37	78.6	4	P:GO:0006468; F:GO:0004672; F:GO:0005524; C:GO:0016021	P:protein phosphorylation; F:protein kinase activity; F:ATP binding; C:integral component of membrane			IPR032675 (G3DSA:3.80.10.GENE3D); mobidb-lite (MOBIDB_LITE); PTHR27000 (PANTHER); PTHR27000:SF631 (PANTHER); SSF52058 (SUPERFAMILY)	no GO terms	no GO terms
Fraxinus_pennsylvanica_120313_comp6489_c0_seq1	7.15993	1.06568	0.807591	0.00274521	0.0356936	---NA---	317									no IPS match	no IPS match	no IPS match
Fraxinus_pennsylvanica_120313_comp6726_c0_seq1	5.66931	-3.52443	1.29465	4.85e-06	0.000314513	---NA---	275									no IPS match	no IPS match	no IPS match
Fraxinus_pennsylvanica_120313_comp6785_c0_seq1	19.5458	-1.52277	0.627	0.000134917	0.00395365	---NA---	490									no IPS match	no IPS match	no IPS match
Fraxinus_pennsylvanica_120313_comp6892_c0_seq1	114.092	-1.96248	0.534608	1.41e-06	0.000120305	XP_022897420.1cyclin-U2-1-like	216	20	2.40499e-38	86.22	2	P:GO:0000079; F:GO:0019901	P:regulation of cyclin-dependent protein serine/threonine kinase activity; F:protein kinase binding			PTHR15615:SF15 (PANTHER); PTHR15615 (PANTHER)	no GO terms	no GO terms
Fraxinus_pennsylvanica_120313_comp6915_c0_seq1	46.0513	-1.11129	0.418117	0.00019055	0.00510684	XP_022855628.1uncharacterized protein LOC111376856 isoform X2	273	6	8.44825e-13	87.84						Coil (COILS); mobidb-lite (MOBIDB_LITE); mobidb-lite (MOBIDB_LITE); mobidb-lite (MOBIDB_LITE)	no GO terms	no GO terms
Fraxinus_pennsylvanica_120313_comp7002_c0_seq1	22.9122	-3.71426	0.656399	5.21e-11	3.34e-08	XP_022863707.1dof zinc finger protein DOF3.5-like	315	20	4.66266e-63	72.94	3	P:GO:0006355; F:GO:0003677; C:GO:0005634	P:regulation of transcription, DNA-templated; F:DNA binding; C:nucleus			IPR003851 (PFAM); PTHR31992 (PANTHER); PTHR31992:SF117 (PANTHER); PD007478 (PRODOM); IPR003851 (PROSITE_PROFILES)	P:GO:0006355; F:GO:0003677	P:regulation of transcription, DNA-templated; F:DNA binding
Fraxinus_pennsylvanica_120313_comp7104_c0_seq1	8.47009	-1.06158	1.09378	0.00301216	0.0382593	---NA---	335									no IPS match	no IPS match	no IPS match
Fraxinus_pennsylvanica_120313_comp7285_c0_seq1	23.3709	1.67874	0.832066	0.000199177	0.00527614	XP_022885474.1NAC domain-containing protein 83-like isoform X1	339	20	5.28086e-64	68.46	3	P:GO:0006355; F:GO:0003677; C:GO:0005634	P:regulation of transcription, DNA-templated; F:DNA binding; C:nucleus			IPR036093 (G3DSA:3.30.310.GENE3D); IPR003441 (PFAM); PTHR31744:SF93 (PANTHER); PTHR31744 (PANTHER); IPR003441 (PROSITE_PROFILES); IPR036093 (SUPERFAMILY)	P:GO:0006355; F:GO:0003677	P:regulation of transcription, DNA-templated; F:DNA binding
Fraxinus_pennsylvanica_120313_comp7324_c0_seq1	19.7609	1.00341	0.411975	0.000396247	0.0088779	XP_022898567.1pentatricopeptide repeat-containing protein At2g29760, chloroplastic-like	595	20	2.26126e-129	70.4	3	F:GO:0008270; C:GO:0016020; C:GO:0016021	F:zinc ion binding; C:membrane; C:integral component of membrane			IPR002885 (PFAM); IPR002885 (PFAM); IPR002885 (TIGRFAM); IPR011990 (G3DSA:1.25.40.GENE3D); PTHR24015 (PANTHER); IPR002885 (PROSITE_PROFILES); IPR002885 (PROSITE_PROFILES); IPR002885 (PROSITE_PROFILES)	F:GO:0005515	F:protein binding
Fraxinus_pennsylvanica_120313_comp7335_c0_seq1	44.3147	-1.38497	0.49358	8.13e-05	0.00267783	XP_022857954.1phosphate transporter PHO1 homolog 9-like	255	20	1.54429e-47	88.38	7	P:GO:0016036; P:GO:0035435; F:GO:0000822; F:GO:0015114; C:GO:0005802; C:GO:0005886; C:GO:0016021	P:cellular response to phosphate starvation; P:phosphate ion transmembrane transport; F:inositol hexakisphosphate binding; F:phosphate ion transmembrane transporter activity; C:trans-Golgi network; C:plasma membrane; C:integral component of membrane			PTHR10783:SF90 (PANTHER); PTHR10783 (PANTHER)	no GO terms	no GO terms
Fraxinus_pennsylvanica_120313_comp7381_c0_seq2	44.1957	-1.61276	2.44438	0.000556233	0.0113745	XP_022886809.1uncharacterized protein LOC111402679	296	17	1.12449e-26	71.18						no IPS match	no IPS match	no IPS match
Fraxinus_pennsylvanica_120313_comp7574_c0_seq1	122.728	-1.48755	0.471802	2.66e-05	0.00116645	XP_022898831.1cytochrome b561 domain-containing protein At4g18260-like	216	20	6.50007e-32	85.21	2	P:GO:0055114; C:GO:0016021	P:obsolete oxidation-reduction process; C:integral component of membrane			PTHR15422 (PANTHER); PTHR15422:SF33 (PANTHER); IPR006593 (PROSITE_PROFILES)	no GO terms	no GO terms
Fraxinus_pennsylvanica_120313_comp7627_c0_seq1	54.2773	-1.83683	0.638277	2.16e-05	0.000991232	XP_022868127.1protein STICHEL-like	467	20	6.65464e-75	65.81	3	P:GO:0034645; F:GO:0097159; F:GO:1901363	P:cellular macromolecule biosynthetic process; F:organic cyclic compound binding; F:heterocyclic compound binding			no IPS match	no IPS match	no IPS match
Fraxinus_pennsylvanica_120313_comp7707_c0_seq1	28.6043	-1.4441	0.398314	7.34e-06	0.000430347	XP_022872905.1rop guanine nucleotide exchange factor 3-like isoform X1	240	20	5.36119e-25	74.17	2	F:GO:0005085; F:GO:0005085	F:guanyl-nucleotide exchange factor activity; F:guanyl-nucleotide exchange factor activity			mobidb-lite (MOBIDB_LITE); mobidb-lite (MOBIDB_LITE)	no GO terms	no GO terms
Fraxinus_pennsylvanica_120313_comp7739_c0_seq1	21.393	3.57134	1.12043	1.4e-06	0.000119799	XP_022843533.1LOB domain-containing protein 25	359	1	1.54063e-05	80						mobidb-lite (MOBIDB_LITE)	no GO terms	no GO terms
Fraxinus_pennsylvanica_120313_comp7879_c0_seq1	29.7287	-1.05934	0.743896	0.00255752	0.0340343	XP_022867906.1protein IQ-DOMAIN 1-like	268	3	5.47473e-12	75.24						no IPS match	no IPS match	no IPS match
Fraxinus_pennsylvanica_120313_comp7933_c0_seq1	60.1438	-1.04474	0.45648	0.000540022	0.0111254	XP_022844585.1CSC1-like protein At1g32090 isoform X2	400	20	8.80645e-84	93.07	1	C:GO:0016021	C:integral component of membrane			Coil (COILS); IPR027815 (PFAM); PTHR13018 (PANTHER); PTHR13018:SF98 (PANTHER)	no GO terms	no GO terms
Fraxinus_pennsylvanica_120313_comp7996_c0_seq1	6.99424	1.3151	0.771945	0.000833792	0.0152659	---NA---	373									no IPS match	no IPS match	no IPS match
Fraxinus_pennsylvanica_120313_comp8162_c0_seq1	21.1374	-1.38432	0.808637	0.000679737	0.0131669	XP_022865165.1transcription repressor MYB6-like	338	20	3.36283e-60	60.46	1	F:GO:0003677	F:DNA binding			mobidb-lite (MOBIDB_LITE); mobidb-lite (MOBIDB_LITE)	no GO terms	no GO terms
Fraxinus_pennsylvanica_120313_comp8168_c0_seq1	71.9038	-1.5478	0.310507	2.68e-08	4.93e-06	XP_022882803.1protein trichome birefringence-like 9	305	20	1.91937e-58	81.54						IPR026057 (PFAM); IPR029962 (PANTHER); IPR029977 (PTHR32285:PANTHER)	no GO terms	no GO terms
Fraxinus_pennsylvanica_120313_comp8409_c0_seq1	24.2072	-1.74063	0.709561	7.36e-05	0.00248664	---NA---	494									no IPS match	no IPS match	no IPS match
Fraxinus_pennsylvanica_120313_comp8460_c0_seq1	3.81725	2.26187	1.66995	0.0002008	0.00530859	---NA---	275									no IPS match	no IPS match	no IPS match
Fraxinus_pennsylvanica_120313_comp8594_c0_seq1	22.6622	1.00661	0.496594	0.00107194	0.018266	XP_022853955.1ABC transporter C family member 13 isoform X6	400	20	1.31173e-82	86.94						PTHR24223 (PANTHER); PTHR24223:SF365 (PANTHER)	no GO terms	no GO terms
Fraxinus_pennsylvanica_120313_comp8681_c0_seq1	206.023	-1.08019	0.411111	0.000214962	0.00557704	XP_022870284.1glucan endo-1,3-beta-glucosidase 1-like isoform X1	217	20	6.24136e-41	93.47	2	P:GO:0005975; F:GO:0004553	P:carbohydrate metabolic process; F:hydrolase activity, hydrolyzing O-glycosyl compounds			G3DSA:3.20.20.80 (GENE3D); IPR000490 (PFAM); PTHR32227 (PANTHER); PTHR32227:SF120 (PANTHER); IPR017853 (SUPERFAMILY)	P:GO:0005975; F:GO:0004553	P:carbohydrate metabolic process; F:hydrolase activity, hydrolyzing O-glycosyl compounds
Fraxinus_pennsylvanica_120313_comp9017_c0_seq1	7.21414	-1.08416	0.628924	0.00158414	0.0242516	---NA---	711									no IPS match	no IPS match	no IPS match
Fraxinus_pennsylvanica_120313_comp9152_c0_seq1	8.56138	1.09436	0.789301	0.00236065	0.0322001	---NA---	442									Coil (COILS)	no GO terms	no GO terms
Fraxinus_pennsylvanica_120313_comp9388_c0_seq1	89.2497	-1.38933	0.33123	1.11e-06	0.000100266	XP_022875706.1cellulose synthase-like protein D5	238	20	7.59429e-38	90.95	13	P:GO:0000919; P:GO:0009414; P:GO:0009651; P:GO:0009833; P:GO:0030244; P:GO:0048367; P:GO:0071555; P:GO:0097502; F:GO:0016760; F:GO:0051753; C:GO:0005802; C:GO:0005886; C:GO:0016021	P:cell plate assembly; P:response to water deprivation; P:response to salt stress; P:plant-type primary cell wall biogenesis; P:cellulose biosynthetic process; P:shoot system development; P:cell wall organization; P:mannosylation; F:cellulose synthase (UDP-forming) activity; F:mannan synthase activity; C:trans-Golgi network; C:plasma membrane; C:integral component of membrane	EC:2.4.1.12	Cellulose synthase (UDP-forming)	IPR005150 (PFAM); PTHR13301 (PANTHER); PTHR13301:SF183 (PANTHER)	P:GO:0030244; F:GO:0016760; C:GO:0016020	P:cellulose biosynthetic process; F:cellulose synthase (UDP-forming) activity; C:membrane
Fraxinus_pennsylvanica_120313_comp9715_c0_seq1	11.2233	1.09484	0.468373	0.000439116	0.00957709	---NA---	652									no IPS match	no IPS match	no IPS match
Fraxinus_pennsylvanica_120313_comp10258_c0_seq1	101.527	-1.37181	0.315761	6.31e-07	6.35e-05	---NA---	237									no IPS match	no IPS match	no IPS match
Fraxinus_pennsylvanica_120313_comp10479_c0_seq1	12.5031	-2.70861	0.960353	5.69e-06	0.000358095	---NA---	266									no IPS match	no IPS match	no IPS match
Fraxinus_pennsylvanica_120313_comp10606_c0_seq1	15.1331	-1.63571	0.419129	1.81e-06	0.000145459	XP_022884500.1protein TONSOKU	238	20	8.67321e-22	95.98						no IPS match	no IPS match	no IPS match
Fraxinus_pennsylvanica_120313_comp10767_c0_seq1	10.3636	-2.1073	0.895045	4.19e-05	0.00164195	---NA---	416									no IPS match	no IPS match	no IPS match
Fraxinus_pennsylvanica_120313_comp11024_c0_seq1	60.2564	-1.35253	0.321082	1.08e-06	9.86e-05	XP_022873647.165-kDa microtubule-associated protein 3-like	238	20	3.7338e-29	96.23	2	P:GO:0000226; F:GO:0008017	P:microtubule cytoskeleton organization; F:microtubule binding			IPR007145 (PANTHER); PTHR19321:SF27 (PANTHER)	P:GO:0000226; F:GO:0008017	P:microtubule cytoskeleton organization; F:microtubule binding
Fraxinus_pennsylvanica_120313_comp11104_c0_seq1	56.7874	1.7342	0.791242	0.000126851	0.00376256	XP_022896657.1dirigent protein 21-like	546	20	9.62245e-116	75.12	1	C:GO:0005576	C:extracellular region			IPR004265 (PFAM); PTHR21495:SF187 (PANTHER); PTHR21495 (PANTHER)	no GO terms	no GO terms
Fraxinus_pennsylvanica_120313_comp11321_c0_seq1	200.214	-1.2055	0.375761	3.66e-05	0.00148922	XP_022842235.1tubby-like protein 8	715	20	2.83009e-151	87.53						IPR000007 (PRINTS); IPR025659 (G3DSA:3.20.90.GENE3D); IPR000007 (PFAM); PTHR16517 (PANTHER); PTHR16517:SF7 (PANTHER); IPR025659 (SUPERFAMILY)	no GO terms	no GO terms
Fraxinus_pennsylvanica_120313_comp11437_c0_seq1	6.17412	1.40704	0.829212	0.000652591	0.0128005	---NA---	208									no IPS match	no IPS match	no IPS match
Fraxinus_pennsylvanica_120313_comp11492_c0_seq1	83.4443	-1.01061	0.47974	0.000887503	0.0159722	XP_022876691.1protein WVD2-like 7 isoform X3	298	13	2.59465e-42	61.65						mobidb-lite (MOBIDB_LITE); mobidb-lite (MOBIDB_LITE)	no GO terms	no GO terms
Fraxinus_pennsylvanica_120313_comp12055_c0_seq1	219.897	-1.25419	0.404748	4.77e-05	0.00180598	XP_024465815.1pheromone-processing carboxypeptidase KEX1	304	20	2.66054e-47	59.5	1	P:GO:0007142	P:male meiosis II			PTHR33318:SF16 (PANTHER); IPR039300 (PANTHER)	P:GO:0007142	P:male meiosis II
Fraxinus_pennsylvanica_120313_comp12257_c0_seq1	117.18	-1.99239	0.575014	2.59e-06	0.000193169	XP_006346453.1 vitellogenin-A2-like	222	20	8.83733e-20	96.84	1	C:GO:0005886	C:plasma membrane			IPR012442 (PFAM); PTHR33095:SF58 (PANTHER); PTHR33095 (PANTHER)	no GO terms	no GO terms
Fraxinus_pennsylvanica_120313_comp12552_c0_seq1	14.3468	-1.05027	0.713477	0.00250186	0.033468	XP_022864857.1cellulose synthase A catalytic subunit 2 [UDP-forming]-like isoform X2	236	20	6.10446e-38	79.36	5	P:GO:0009833; P:GO:0030244; F:GO:0016759; C:GO:0005802; C:GO:0005886	P:plant-type primary cell wall biogenesis; P:cellulose biosynthetic process; F:cellulose synthase activity; C:trans-Golgi network; C:plasma membrane			no IPS match	no IPS match	no IPS match
Fraxinus_pennsylvanica_120313_comp13072_c0_seq1	47.1677	-1.47654	0.360654	1.38e-06	0.000118421	XP_022882157.1WEB family protein At3g02930, chloroplastic-like	293	20	1.26739e-24	85.44	1	P:GO:0000160	P:phosphorelay signal transduction system			Coil (COILS); Coil (COILS); PTHR23160 (PANTHER); PTHR23160:SF12 (PANTHER)	no GO terms	no GO terms
Fraxinus_pennsylvanica_120313_comp13140_c0_seq1	24.2493	-1.02515	0.465132	0.000686281	0.0132585	XP_022848205.1protein SINE1-like	292	20	6.36935e-57	87.84	4	P:GO:0000387; C:GO:0005737; C:GO:0016021; C:GO:0032797	P:spliceosomal snRNP assembly; C:cytoplasm; C:integral component of membrane; C:SMN complex			PTHR12794 (PANTHER); PTHR12794:SF2 (PANTHER)	no GO terms	no GO terms
Fraxinus_pennsylvanica_120313_comp13216_c0_seq1	46.0989	1.82587	0.38073	2.32e-08	4.33e-06	XP_022869693.1zinc finger CCCH domain-containing protein 30-like	518	20	1.66399e-23	87.11	1	F:GO:0046872	F:metal ion binding			PTHR14493:SF92 (PANTHER); PTHR14493 (PANTHER)	no GO terms	no GO terms
Fraxinus_pennsylvanica_120313_comp13474_c0_seq2	7.01486	1.23022	1.16959	0.00182332	0.0268177	XP_022875985.1transcription factor bHLH18-like	1157	20	0	64.22	1	F:GO:0046983	F:protein dimerization activity			Coil (COILS); IPR036638 (G3DSA:4.10.280.GENE3D); IPR011598 (PFAM); PTHR45959 (PANTHER); IPR011598 (PROSITE_PROFILES); IPR011598 (CDD); IPR036638 (SUPERFAMILY)	F:GO:0046983	F:protein dimerization activity
Fraxinus_pennsylvanica_120313_comp13591_c0_seq1	101.876	1.45124	0.358621	1.73e-06	0.000140409	---NA---	271									no IPS match	no IPS match	no IPS match
Fraxinus_pennsylvanica_120313_comp13845_c0_seq2	61.6672	1.45558	0.682247	0.000284388	0.0069129	XP_012851170.1 pectinesterase-like	302	20	4.19982e-50	84.69	8	P:GO:0042545; P:GO:0043086; P:GO:0045490; F:GO:0004857; F:GO:0030599; F:GO:0045330; C:GO:0005576; C:GO:0005618	P:cell wall modification; P:negative regulation of catalytic activity; P:pectin catabolic process; F:enzyme inhibitor activity; F:pectinesterase activity; F:aspartyl esterase activity; C:extracellular region; C:cell wall	EC:3.1.1.11; EC:3.1.1.1	Pectinesterase; Carboxylesterase	IPR000070 (PFAM); IPR012334 (G3DSA:2.160.20.GENE3D); PTHR31707:SF8 (PANTHER); PTHR31707 (PANTHER); IPR011050 (SUPERFAMILY)	P:GO:0042545; F:GO:0030599	P:cell wall modification; F:pectinesterase activity
Fraxinus_pennsylvanica_120313_comp13869_c0_seq1	150.996	-1.15986	0.351768	2.88e-05	0.00123265	XP_006349626.1 nodulation protein H-like	403	20	3.62514e-18	90.92	3	F:GO:0008146; F:GO:0016787; C:GO:0016021	F:sulfotransferase activity; F:hydrolase activity; C:integral component of membrane			no IPS match	no IPS match	no IPS match
Fraxinus_pennsylvanica_120313_comp14563_c0_seq1	1797.99	-1.15728	0.245786	1.36e-07	1.87e-05	XP_022871479.1leucine-rich repeat receptor-like protein kinase TDR	1019	20	0	89.89	6	P:GO:0006468; F:GO:0004674; F:GO:0005524; F:GO:0033612; C:GO:0005886; C:GO:0016021	P:protein phosphorylation; F:protein serine/threonine kinase activity; F:ATP binding; F:receptor serine/threonine kinase binding; C:plasma membrane; C:integral component of membrane	EC:2.7.11	Transferring phosphorus-containing groups	G3DSA:3.30.200.20 (GENE3D); IPR000719 (PFAM); G3DSA:1.10.510.10 (GENE3D); PIRSF000654 (PIRSF); PTHR27000:SF673 (PANTHER); PTHR27000 (PANTHER); IPR017441 (PROSITE_PATTERNS); IPR008271 (PROSITE_PATTERNS); IPR000719 (PROSITE_PROFILES); IPR011009 (SUPERFAMILY)	P:GO:0006468; F:GO:0004672; F:GO:0005524	P:protein phosphorylation; F:protein kinase activity; F:ATP binding
Fraxinus_pennsylvanica_120313_comp14589_c0_seq1	67.821	-1.44201	0.390935	6.02e-06	0.000370532	XP_022893803.1uncharacterized protein LOC111408249	308	20	9.80418e-13	93.01	0					no IPS match	no IPS match	no IPS match
Fraxinus_pennsylvanica_120313_comp14753_c0_seq1	22.2172	-1.17835	0.769611	0.0015556	0.0239349	XP_022866558.1serine carboxypeptidase-like 40	296	20	1.52412e-58	75.9	2	P:GO:0051603; F:GO:0004185	P:proteolysis involved in cellular protein catabolic process; F:serine-type carboxypeptidase activity	EC:3.4.21; EC:3.4.16	Acting on peptide bonds (peptidases); Acting on peptide bonds (peptidases)	IPR029058 (G3DSA:3.40.50.GENE3D); IPR001563 (PFAM); mobidb-lite (MOBIDB_LITE); IPR001563 (PANTHER); PTHR11802:SF245 (PANTHER); IPR029058 (SUPERFAMILY)	P:GO:0006508; F:GO:0004185	P:proteolysis; F:serine-type carboxypeptidase activity
Fraxinus_pennsylvanica_120313_comp14857_c0_seq1	54.2705	1.38849	1.50629	0.00115669	0.0193492	XP_022899648.1WAT1-related protein At5g07050-like	370	2	2.79207e-08	87.38						IPR030184 (PANTHER); PTHR31218:SF163 (PANTHER)	F:GO:0022857; C:GO:0016021	F:transmembrane transporter activity; C:integral component of membrane
Fraxinus_pennsylvanica_120313_comp14927_c0_seq1	816.646	-1.59781	0.396345	1.28e-06	0.000111354	XP_024972044.1pectate lyase	219	20	1.87524e-42	95.56	3	P:GO:0045490; F:GO:0030570; F:GO:0046872	P:pectin catabolic process; F:pectate lyase activity; F:metal ion binding	EC:4.2.2.2	Pectate lyase	IPR002022 (PFAM); IPR012334 (G3DSA:2.160.20.GENE3D); PTHR31683 (PANTHER); PTHR31683:SF114 (PANTHER); IPR011050 (SUPERFAMILY)	no GO terms	no GO terms
Fraxinus_pennsylvanica_120313_comp14986_c0_seq1	9.61466	1.01419	0.737539	0.00312526	0.0392254	XP_022895088.1E3 ubiquitin-protein ligase RGLG2-like	304	1	0.00051691	100						no IPS match	no IPS match	no IPS match
Fraxinus_pennsylvanica_120313_comp15138_c0_seq1	12.8647	1.27952	0.812504	0.00109138	0.0185238	---NA---	207									no IPS match	no IPS match	no IPS match
Fraxinus_pennsylvanica_120313_comp15168_c0_seq1	61.4766	1.09835	0.811465	0.00239655	0.0325259	---NA---	250									no IPS match	no IPS match	no IPS match
Fraxinus_pennsylvanica_120313_comp15299_c0_seq1	120.634	-1.08478	0.475587	0.000511721	0.010713	XP_022890142.1probable methyltransferase PMT11	739	20	3.87199e-71	66.84	1	C:GO:0016020	C:membrane			mobidb-lite (MOBIDB_LITE); mobidb-lite (MOBIDB_LITE)	no GO terms	no GO terms
Fraxinus_pennsylvanica_120313_comp15326_c0_seq1	148.081	-1.4328	0.573403	0.000146566	0.00420399	XP_022859235.1laccase-12-like isoform X2	233	20	1.1437e-33	97.66	4	P:GO:0046274; P:GO:0055114; F:GO:0005507; F:GO:0052716	P:lignin catabolic process; P:obsolete oxidation-reduction process; F:copper ion binding; F:hydroquinone:oxygen oxidoreductase activity	EC:1.10.3; EC:1.10.3.2	Acting on diphenols and related substances as donors; Laccase	IPR011706 (PFAM); IPR008972 (G3DSA:2.60.40.GENE3D); PTHR11709 (PANTHER); PTHR11709:SF243 (PANTHER); IPR002355 (PROSITE_PATTERNS); IPR008972 (SUPERFAMILY)	P:GO:0055114; F:GO:0005507; F:GO:0016491	P:obsolete oxidation-reduction process; F:copper ion binding; F:oxidoreductase activity
Fraxinus_pennsylvanica_120313_comp15471_c0_seq1	4596.41	-1.37325	0.433941	3.28e-05	0.00136429	---NA---	264									mobidb-lite (MOBIDB_LITE); mobidb-lite (MOBIDB_LITE)	no GO terms	no GO terms
Fraxinus_pennsylvanica_120313_comp15584_c0_seq1	80.5795	-1.35118	0.550165	0.000196058	0.00522072	XP_022886147.1uncharacterized protein LOC111402217	263	1	0.000119165	81.48						no IPS match	no IPS match	no IPS match
Fraxinus_pennsylvanica_120313_comp15603_c0_seq1	147.3	-1.16557	0.458278	0.000235432	0.00597934	XP_024990277.1actin isoform X2	350	20	4.81615e-57	99.76	5	F:GO:0005524; C:GO:0005737; C:GO:0005856; C:GO:0005886; C:GO:0009506	F:ATP binding; C:cytoplasm; C:cytoskeleton; C:plasma membrane; C:plasmodesma			IPR004000 (PRINTS); G3DSA:2.30.36.70 (GENE3D); IPR004000 (PFAM); IPR004000 (PANTHER); PTHR11937:SF404 (PANTHER); IPR004001 (PROSITE_PATTERNS); SSF53067 (SUPERFAMILY)	no GO terms	no GO terms
Fraxinus_pennsylvanica_120313_comp15702_c0_seq1	42.2313	-1.31696	0.454442	7.41e-05	0.00249933	XP_022878519.1molybdate-anion transporter-like	316	20	3.87397e-60	96.71	3	P:GO:0015689; F:GO:0015098; C:GO:0016021	P:molybdate ion transport; F:molybdate ion transmembrane transporter activity; C:integral component of membrane			IPR008509 (PFAM); PTHR23516:SF17 (PANTHER); IPR008509 (PANTHER)	P:GO:0015689; F:GO:0015098; C:GO:0016021	P:molybdate ion transport; F:molybdate ion transmembrane transporter activity; C:integral component of membrane
Fraxinus_pennsylvanica_120313_comp15717_c0_seq1	17.1476	1.53638	0.521923	4.06e-05	0.00160039	XP_022882393.1uncharacterized protein LOC111399360 isoform X3	305	20	2.08724e-59	84.26						PTHR35300 (PANTHER); PTHR35300:SF4 (PANTHER)	no GO terms	no GO terms
Fraxinus_pennsylvanica_120313_comp15825_c0_seq1	39.8323	-1.45605	0.503519	5.61e-05	0.00203985	---NA---	206									mobidb-lite (MOBIDB_LITE); mobidb-lite (MOBIDB_LITE)	no GO terms	no GO terms
Fraxinus_pennsylvanica_120313_comp15896_c0_seq1	5.59862	1.39255	1.17957	0.00114288	0.0191752	---NA---	413									no IPS match	no IPS match	no IPS match
Fraxinus_pennsylvanica_120313_comp16098_c0_seq1	184.449	2.30841	0.795732	7.28e-06	0.000429317	XP_022885126.1auxin-responsive protein IAA26-like	293	20	7.41242e-15	83.26	2	P:GO:0006355; P:GO:0009734	P:regulation of transcription, DNA-templated; P:auxin-activated signaling pathway			no IPS match	no IPS match	no IPS match
Fraxinus_pennsylvanica_120313_comp16168_c0_seq1	120.783	-1.04218	0.430175	0.000387712	0.00873487	XP_024376162.1tubulin beta chain-like	234	20	4.10033e-12	96.97	7	P:GO:0000226; P:GO:0000278; F:GO:0003924; F:GO:0005200; F:GO:0005525; C:GO:0005737; C:GO:0005874	P:microtubule cytoskeleton organization; P:mitotic cell cycle; F:GTPase activity; F:structural constituent of cytoskeleton; F:GTP binding; C:cytoplasm; C:microtubule	EC:3.6.1.15	Nucleoside-triphosphate phosphatase	IPR036525 (G3DSA:3.40.50.GENE3D); PTHR11588:SF334 (PANTHER); IPR000217 (PANTHER); IPR013838 (PROSITE_PATTERNS); IPR036525 (SUPERFAMILY)	P:GO:0007017; C:GO:0005874	P:microtubule-based process; C:microtubule
Fraxinus_pennsylvanica_120313_comp16294_c0_seq1	13.5035	-1.44299	0.524611	8.13e-05	0.00267783	XP_022898994.1cationic amino acid transporter 1-like	384	13	3.59661e-13	73.9	1	C:GO:0016020	C:membrane			no IPS match	no IPS match	no IPS match
Fraxinus_pennsylvanica_120313_comp16357_c0_seq1	23.8499	1.02191	0.585162	0.00181828	0.0267757	XP_025886216.1cryptochrome 1 isoform X1	334	20	1.15561e-61	92.25	2	P:GO:0009785; F:GO:0009882	P:blue light signaling pathway; F:blue light photoreceptor activity			IPR014729 (G3DSA:3.40.50.GENE3D); IPR006050 (PFAM); PTHR11455 (PANTHER); PTHR11455:SF50 (PANTHER); IPR006050 (PROSITE_PROFILES); IPR036155 (SUPERFAMILY)	no GO terms	no GO terms
Fraxinus_pennsylvanica_120313_comp16417_c0_seq1	57.3312	-1.22064	0.313391	3.8e-06	0.000261972	XP_022862526.1ATP-dependent 6-phosphofructokinase 7-like	235	20	5.03166e-51	97.18	6	P:GO:0006002; P:GO:0061615; F:GO:0003872; F:GO:0005524; F:GO:0046872; C:GO:0005737	P:fructose 6-phosphate metabolic process; P:glycolytic process through fructose-6-phosphate; F:6-phosphofructokinase activity; F:ATP binding; F:metal ion binding; C:cytoplasm	EC:2.7.1.11	6-phosphofructokinase	G3DSA:3.40.50.450 (GENE3D); PTHR45770 (PANTHER); PTHR45770:SF21 (PANTHER); IPR035966 (SUPERFAMILY)	P:GO:0006096; F:GO:0003872	P:glycolytic process; F:6-phosphofructokinase activity
Fraxinus_pennsylvanica_120313_comp16500_c0_seq1	88.4756	-1.59313	0.396711	1.37e-06	0.000117984	XP_022868867.12-hydroxyisoflavanone dehydratase-like	384	20	2.31058e-66	82.83						IPR029058 (G3DSA:3.40.50.GENE3D); PTHR23024 (PANTHER); PTHR23024:SF458 (PANTHER); IPR029058 (SUPERFAMILY)	no GO terms	no GO terms
Fraxinus_pennsylvanica_120313_comp16512_c0_seq1	25.875	2.81959	0.670874	3.13e-08	5.64e-06	---NA---	208									no IPS match	no IPS match	no IPS match
Fraxinus_pennsylvanica_120313_comp16527_c0_seq1	17.6631	1.44164	1.16334	0.000977867	0.0170975	XP_014522730.1neurofilament light polypeptide	837	15	5.90215e-11	49.11	2	C:GO:0016020; C:GO:0016021	C:membrane; C:integral component of membrane			PTHR34947:SF3 (PANTHER); PTHR34947 (PANTHER)	no GO terms	no GO terms
Fraxinus_pennsylvanica_120313_comp16529_c0_seq1	69.2068	1.10605	0.307995	1.1e-05	0.000588538	XP_022892291.1serine/threonine-protein kinase D6PK-like	740	20	1.46973e-32	86.19	5	P:GO:0006468; F:GO:0004674; F:GO:0005524; C:GO:0005737; C:GO:0005886	P:protein phosphorylation; F:protein serine/threonine kinase activity; F:ATP binding; C:cytoplasm; C:plasma membrane	EC:2.7.11	Transferring phosphorus-containing groups	no IPS match	no IPS match	no IPS match
Fraxinus_pennsylvanica_120313_comp16533_c0_seq1	64.6041	-1.4474	0.286445	2.48e-08	4.6e-06	XP_022898709.1U-box domain-containing protein 17-like	321	2	4.50695e-06	100						no IPS match	no IPS match	no IPS match
Fraxinus_pennsylvanica_120313_comp16600_c0_seq1	20.2404	1.03829	0.683273	0.00245525	0.0330256	---NA---	302									no IPS match	no IPS match	no IPS match
Fraxinus_pennsylvanica_120313_comp16611_c0_seq1	314.812	1.71376	0.644308	5e-05	0.00187189	---NA---	352									mobidb-lite (MOBIDB_LITE)	no GO terms	no GO terms
Fraxinus_pennsylvanica_120313_comp16645_c0_seq1	122.153	1.39505	0.409934	1.59e-05	0.000786173	XP_022887263.1phenylalanine ammonia-lyase-like isoform X2	301	20	1.03583e-62	97.85	4	P:GO:0006559; P:GO:0009800; F:GO:0045548; C:GO:0005737	P:L-phenylalanine catabolic process; P:cinnamic acid biosynthetic process; F:phenylalanine ammonia-lyase activity; C:cytoplasm	EC:4.3.1.24; EC:4.3.1.25	Phenylalanine ammonia-lyase; Phenylalanine/tyrosine ammonia-lyase	G3DSA:1.20.200.10 (GENE3D); IPR001106 (PFAM); PTHR10362:SF49 (PANTHER); IPR001106 (PANTHER); IPR008948 (SUPERFAMILY)	F:GO:0003824	F:catalytic activity
Fraxinus_pennsylvanica_120313_comp16652_c0_seq1	10.5936	1.66467	0.558761	2.65e-05	0.00116332	---NA---	260									no IPS match	no IPS match	no IPS match
Fraxinus_pennsylvanica_120313_comp16718_c0_seq1	24.174	1.43406	0.560547	0.000128454	0.00379929	XP_015058494.1 receptor-like protein kinase HAIKU2	203	20	1.88054e-09	68.7	4	P:GO:0016310; F:GO:0000166; F:GO:0004672; C:GO:0016020	P:phosphorylation; F:nucleotide binding; F:protein kinase activity; C:membrane			no IPS match	no IPS match	no IPS match
Fraxinus_pennsylvanica_120313_comp16735_c0_seq1	1942.4	1.188	0.439143	0.000151027	0.00429395	XP_010314083.1LOW QUALITY PROTEIN: uncharacterized protein LOC104644917	741	2	0.000135973	100						mobidb-lite (MOBIDB_LITE); mobidb-lite (MOBIDB_LITE)	no GO terms	no GO terms
Fraxinus_pennsylvanica_120313_comp16753_c0_seq1	7.40082	-3.52458	2.24081	4.03e-05	0.00159541	XP_022856174.1BURP domain-containing protein 16-like	261	20	7.97119e-26	60.17						no IPS match	no IPS match	no IPS match
Fraxinus_pennsylvanica_120313_comp16770_c0_seq1	16.1625	2.1312	1.97522	0.000287517	0.00696493	XP_022898886.1BEL1-like homeodomain protein 1	230	20	2.41537e-38	55.07	3	P:GO:0006355; F:GO:0003677; C:GO:0005634	P:regulation of transcription, DNA-templated; F:DNA binding; C:nucleus			no IPS match	no IPS match	no IPS match
Fraxinus_pennsylvanica_120313_comp16814_c0_seq1	2674.7	4.09549	1.0955	2.63e-07	3.17e-05	---NA---	266									no IPS match	no IPS match	no IPS match
Fraxinus_pennsylvanica_120313_comp16848_c0_seq1	7000.52	1.46216	0.367223	2.14e-06	0.000164739	XP_022884188.1leucine-rich repeat extensin-like protein 3	1445	20	5.8248e-128	83.87						PF01190 (PFAM); mobidb-lite (MOBIDB_LITE); mobidb-lite (MOBIDB_LITE); mobidb-lite (MOBIDB_LITE); mobidb-lite (MOBIDB_LITE); PTHR47273 (PANTHER); PTHR47273:SF4 (PANTHER); PS51257 (PROSITE_PROFILES)	no GO terms	no GO terms
Fraxinus_pennsylvanica_120313_comp16859_c0_seq1	23.4804	3.29616	1.84852	3.67e-05	0.00149057	XP_022878283.1galactinol synthase 1-like	392	20	3.48367e-57	86.93	3	P:GO:0006012; F:GO:0015020; F:GO:0047216	P:galactose metabolic process; F:glucuronosyltransferase activity; F:inositol 3-alpha-galactosyltransferase activity	EC:2.4.1.17; EC:2.4.1.123	Glucuronosyltransferase; Inositol 3-alpha-galactosyltransferase	IPR029044 (G3DSA:3.90.550.GENE3D); IPR030515 (PTHR11183:PANTHER); PTHR11183 (PANTHER); IPR029044 (SUPERFAMILY)	P:GO:0006012; F:GO:0047216	P:galactose metabolic process; F:inositol 3-alpha-galactosyltransferase activity
Fraxinus_pennsylvanica_120313_comp16948_c0_seq1	107.957	-1.72283	0.446054	1.59e-06	0.000131347	---NA---	214									no IPS match	no IPS match	no IPS match
Fraxinus_pennsylvanica_120313_comp17010_c0_seq1	322.474	3.9884	0.896605	2.08e-08	3.97e-06	XP_022882443.1bark storage protein A-like	247	20	1.21974e-46	77.53	2	P:GO:0009116; F:GO:0003824	P:nucleoside metabolic process; F:catalytic activity			PTHR21234 (PANTHER); PTHR21234:SF19 (PANTHER)	no GO terms	no GO terms
Fraxinus_pennsylvanica_120313_comp17025_c0_seq1	4.91526	2.08138	0.937737	5.89e-05	0.00211176	XP_006365621.1 cinnamoyl-CoA reductase 1-like	1422	20	0	88.5	3	P:GO:0055114; F:GO:0045552; F:GO:0050662	P:obsolete oxidation-reduction process; F:dihydrokaempferol 4-reductase activity; F:obsolete coenzyme binding	EC:1.1.1.219	Dihydroflavanol 4-reductase	G3DSA:3.40.50.720 (GENE3D); IPR001509 (PFAM); PTHR10366 (PANTHER); PTHR10366:SF666 (PANTHER); cd08958 (CDD); IPR036291 (SUPERFAMILY)	F:GO:0003824; F:GO:0050662	F:catalytic activity; F:obsolete coenzyme binding
Fraxinus_pennsylvanica_120313_comp17034_c0_seq1	16282.7	-2.11659	0.364168	2.58e-11	1.88e-08	XP_022851749.1L-ascorbate oxidase homolog	926	20	1.58801e-160	90	3	P:GO:0055114; F:GO:0005507; F:GO:0008447	P:obsolete oxidation-reduction process; F:copper ion binding; F:L-ascorbate oxidase activity	EC:1.10.3; EC:1.10.3.3	Acting on diphenols and related substances as donors; L-ascorbate oxidase	IPR008972 (G3DSA:2.60.40.GENE3D); IPR011706 (PFAM); PTHR11709 (PANTHER); PTHR11709:SF280 (PANTHER); IPR008972 (SUPERFAMILY)	P:GO:0055114; F:GO:0005507; F:GO:0016491	P:obsolete oxidation-reduction process; F:copper ion binding; F:oxidoreductase activity
Fraxinus_pennsylvanica_120313_comp17099_c0_seq1	93.3203	1.06685	0.418724	0.000270291	0.00667372	---NA---	221									no IPS match	no IPS match	no IPS match
Fraxinus_pennsylvanica_120313_comp17125_c0_seq1	453.811	4.09897	1.01017	9.22e-08	1.36e-05	XP_022882443.1bark storage protein A-like	529	20	8.55146e-90	83.74	2	P:GO:0009116; F:GO:0016798	P:nucleoside metabolic process; F:hydrolase activity, acting on glycosyl bonds			IPR035994 (G3DSA:3.40.50.GENE3D); IPR000845 (PFAM); PTHR21234:SF42 (PANTHER); PTHR21234 (PANTHER); IPR035994 (SUPERFAMILY)	P:GO:0009116; F:GO:0003824	P:nucleoside metabolic process; F:catalytic activity
Fraxinus_pennsylvanica_120313_comp17167_c0_seq1	4023.8	-1.0859	0.314722	1.78e-05	0.000852954	---NA---	301									no IPS match	no IPS match	no IPS match
Fraxinus_pennsylvanica_120313_comp17233_c0_seq1	34.6496	-1.32196	0.382818	1.54e-05	0.000765281	XP_022871438.1uncharacterized protein LOC111390595 isoform X3	412	20	3.62929e-07	93.24						no IPS match	no IPS match	no IPS match
Fraxinus_pennsylvanica_120313_comp17271_c0_seq1	894.474	3.30155	0.488081	2.73e-14	6.06e-11	XP_012849662.1PREDICTED: uncharacterized protein LOC105969453	485	20	3.62181e-27	69.13	1	C:GO:0016020	C:membrane			PTHR33306:SF5 (PANTHER); PTHR33306 (PANTHER)	no GO terms	no GO terms
Fraxinus_pennsylvanica_120313_comp17293_c0_seq1	628.883	1.30328	0.347863	6.1e-06	0.000374398	XP_022876124.1uncharacterized protein LOC111394500	475	11	1.14062e-39	63.66						no IPS match	no IPS match	no IPS match
Fraxinus_pennsylvanica_120313_comp17509_c0_seq1	656.278	1.04046	0.777609	0.00294944	0.0375998	---NA---	246									no IPS match	no IPS match	no IPS match
Fraxinus_pennsylvanica_120313_comp17571_c0_seq1	224.964	2.10391	0.414398	1.72e-09	5.38e-07	XP_022896421.1dof zinc finger protein DOF5.7-like	364	20	2.64618e-68	78.56	2	P:GO:0006355; F:GO:0003677	P:regulation of transcription, DNA-templated; F:DNA binding			no IPS match	no IPS match	no IPS match
Fraxinus_pennsylvanica_120313_comp17686_c0_seq1	15.6652	1.62331	0.909139	0.000333184	0.00777979	XP_022858235.1uncharacterized protein LOC111379133	474	20	7.82225e-64	95						PTHR31371:SF2 (PANTHER); PTHR31371 (PANTHER)	no GO terms	no GO terms
Fraxinus_pennsylvanica_120313_comp17829_c0_seq1	1005.5	1.4292	0.666593	0.000299075	0.00717649	---NA---	214									no IPS match	no IPS match	no IPS match
Fraxinus_pennsylvanica_120313_comp17967_c0_seq1	467.426	-1.34784	0.422668	3.21e-05	0.00133932	XP_022862430.1arabinogalactan peptide 20-like	306	20	2.22123e-23	78.92	1	C:GO:0016021	C:integral component of membrane			IPR009424 (PFAM); PTHR33374:SF34 (PANTHER); IPR009424 (PANTHER)	no GO terms	no GO terms
Fraxinus_pennsylvanica_120313_comp17991_c0_seq1	19.4761	1.08871	0.695392	0.00197158	0.0283198	NP_001291326.1catalase isozyme 1	469	20	1.54143e-107	97.45	7	P:GO:0006979; P:GO:0042744; P:GO:0055114; P:GO:0098869; F:GO:0004096; F:GO:0020037; F:GO:0046872	P:response to oxidative stress; P:hydrogen peroxide catabolic process; P:obsolete oxidation-reduction process; P:cellular oxidant detoxification; F:catalase activity; F:heme binding; F:metal ion binding	EC:1.11.1.7; EC:1.11.1.6	Peroxidase; Catalase	IPR018028 (PRINTS); IPR011614 (PFAM); IPR037060 (G3DSA:2.40.180.GENE3D); PTHR11465:SF37 (PANTHER); IPR018028 (PANTHER); IPR002226 (PROSITE_PATTERNS); IPR018028 (PROSITE_PROFILES); IPR020835 (SUPERFAMILY)	P:GO:0006979; P:GO:0055114; F:GO:0004096; F:GO:0020037	P:response to oxidative stress; P:obsolete oxidation-reduction process; F:catalase activity; F:heme binding
Fraxinus_pennsylvanica_120313_comp18077_c0_seq1	96.2371	1.44986	0.330906	4.82e-07	5.1e-05	---NA---	574									no IPS match	no IPS match	no IPS match
Fraxinus_pennsylvanica_120313_comp18166_c0_seq1	266.053	-1.73844	0.719997	8.03e-05	0.00265539	---NA---	332									no IPS match	no IPS match	no IPS match
Fraxinus_pennsylvanica_120313_comp18176_c1_seq1	15.9269	-1.49307	0.885329	0.000528792	0.0109836	---NA---	274									no IPS match	no IPS match	no IPS match
Fraxinus_pennsylvanica_120313_comp18193_c0_seq1	16.734	1.10758	0.478326	0.000451941	0.00978048	XP_023928916.1heat shock 70 kDa protein-like	364	20	4.7992e-79	98.51	11	P:GO:0034605; P:GO:0034620; P:GO:0042026; P:GO:0051085; F:GO:0005524; F:GO:0016887; F:GO:0031072; F:GO:0044183; F:GO:0051082; F:GO:0051787; C:GO:0005737	P:cellular response to heat; P:cellular response to unfolded protein; P:protein refolding; P:chaperone cofactor-dependent protein refolding; F:ATP binding; F:ATPase activity; F:heat shock protein binding; F:protein folding chaperone; F:unfolded protein binding; F:misfolded protein binding; C:cytoplasm	EC:3.6.1.3; EC:3.6.1.15	Adenosinetriphosphatase; Nucleoside-triphosphate phosphatase	G3DSA:3.90.640.10 (GENE3D); G3DSA:3.30.420.40 (GENE3D); IPR013126 (PFAM); IPR013126 (PANTHER); PTHR19375:SF394 (PANTHER); IPR018181 (PROSITE_PATTERNS); SSF53067 (SUPERFAMILY)	no GO terms	no GO terms
Fraxinus_pennsylvanica_120313_comp18224_c0_seq1	22.5441	1.93968	0.699225	2.17e-05	0.000994973	XP_022854035.1peroxisomal (S)-2-hydroxy-acid oxidase-like	404	20	7.86241e-13	88.84	3	P:GO:0055114; F:GO:0010181; F:GO:0016491	P:obsolete oxidation-reduction process; F:FMN binding; F:oxidoreductase activity			no IPS match	no IPS match	no IPS match
Fraxinus_pennsylvanica_120313_comp18324_c0_seq1	61.7435	1.12497	0.291259	4.2e-06	0.000281802	XP_022891664.1 valine--tRNA ligase, chloroplastic/mitochondrial 2	459	20	7.21124e-07	96.02	14	P:GO:0006412; P:GO:0006418; P:GO:0006438; P:GO:0009793; P:GO:0106074; F:GO:0000166; F:GO:0002161; F:GO:0004812; F:GO:0004832; F:GO:0005524; F:GO:0016874; C:GO:0005737; C:GO:0009507; C:GO:0009570	P:translation; P:tRNA aminoacylation for protein translation; P:valyl-tRNA aminoacylation; P:embryo development ending in seed dormancy; P:aminoacyl-tRNA metabolism involved in translational fidelity; F:nucleotide binding; F:aminoacyl-tRNA editing activity; F:aminoacyl-tRNA ligase activity; F:valine-tRNA ligase activity; F:ATP binding; F:ligase activity; C:cytoplasm; C:chloroplast; C:chloroplast …			no IPS match	no IPS match	no IPS match
Fraxinus_pennsylvanica_120313_comp18629_c0_seq1	1199.97	-1.90358	0.310752	1.07e-11	1.01e-08	XP_012853040.1 L-ascorbate oxidase homolog	365	20	1.3114e-21	92.42	3	P:GO:0055114; F:GO:0005507; F:GO:0016491	P:obsolete oxidation-reduction process; F:copper ion binding; F:oxidoreductase activity			no IPS match	no IPS match	no IPS match
Fraxinus_pennsylvanica_120313_comp18632_c0_seq1	12.6763	1.36208	0.79485	0.000720899	0.0137349	XP_022895548.1protein LNK1-like	213	20	1.2477e-29	64.31						no IPS match	no IPS match	no IPS match
Fraxinus_pennsylvanica_120313_comp18650_c0_seq1	4909.94	-2.03484	0.300769	8.05e-14	1.43e-10	XP_022851749.1L-ascorbate oxidase homolog	862	20	0	90.12	3	P:GO:0055114; F:GO:0005507; F:GO:0008447	P:obsolete oxidation-reduction process; F:copper ion binding; F:L-ascorbate oxidase activity	EC:1.10.3; EC:1.10.3.3	Acting on diphenols and related substances as donors; L-ascorbate oxidase	IPR001117 (PFAM); IPR011706 (PFAM); IPR008972 (G3DSA:2.60.40.GENE3D); IPR008972 (G3DSA:2.60.40.GENE3D); PTHR11709 (PANTHER); PTHR11709:SF280 (PANTHER); IPR008972 (SUPERFAMILY); IPR008972 (SUPERFAMILY)	P:GO:0055114; F:GO:0005507; F:GO:0016491	P:obsolete oxidation-reduction process; F:copper ion binding; F:oxidoreductase activity
Fraxinus_pennsylvanica_120313_comp18759_c0_seq1	7.0376	1.38863	0.804043	0.000657692	0.0128695	XP_022878412.1uncharacterized protein LOC111396261 isoform X2	226	17	2.5269e-23	65.25	3	P:GO:0006979; P:GO:0008104; P:GO:0015031	P:response to oxidative stress; P:protein localization; P:protein transport			no IPS match	no IPS match	no IPS match
Fraxinus_pennsylvanica_120313_comp18847_c0_seq1	22.2581	1.32675	0.495672	0.000125687	0.00373558	XP_022866224.1transcription factor ABA-INDUCIBLE bHLH-TYPE-like isoform X1	495	20	4.75092e-25	83.36	1	F:GO:0046983	F:protein dimerization activity			PTHR11514:SF107 (PANTHER); PTHR11514 (PANTHER)	no GO terms	no GO terms
Fraxinus_pennsylvanica_120313_comp19010_c0_seq2	36.0771	-1.04939	0.495005	0.000795251	0.0147682	XP_022886458.1U-box domain-containing protein 4-like isoform X2	490	20	1.82694e-64	90.8	2	F:GO:0016874; C:GO:0005737	F:ligase activity; C:cytoplasm			IPR011989 (G3DSA:1.25.10.GENE3D); PTHR23315 (PANTHER); PTHR23315:SF277 (PANTHER); IPR016024 (SUPERFAMILY)	no GO terms	no GO terms
Fraxinus_pennsylvanica_120313_comp19063_c0_seq2	52.5876	-1.55233	0.451657	1.02e-05	0.000553581	XP_022844710.1uncharacterized protein LOC111367867	479	20	1.96918e-25	82.89	3	F:GO:0008146; F:GO:0016787; C:GO:0016021	F:sulfotransferase activity; F:hydrolase activity; C:integral component of membrane			PTHR32175 (PANTHER); PTHR32175:SF0 (PANTHER)	no GO terms	no GO terms
Fraxinus_pennsylvanica_120313_comp19120_c0_seq1	371.662	-1.05623	0.19991	6.81e-09	1.63e-06	XP_022880160.1uncharacterized protein LOC111397446	855	20	4.50963e-136	86.06						mobidb-lite (MOBIDB_LITE); mobidb-lite (MOBIDB_LITE); PTHR36375:SF1 (PANTHER); PTHR36375 (PANTHER)	no GO terms	no GO terms
Fraxinus_pennsylvanica_120313_comp19367_c0_seq1	28.507	1.15437	0.39962	9.66e-05	0.0030602	XP_022895241.1inactive TPR repeat-containing thioredoxin TTL3-like	1473	20	0	65.04						IPR011990 (G3DSA:1.25.40.GENE3D); PF13431 (PFAM); PF13414 (PFAM); mobidb-lite (MOBIDB_LITE); mobidb-lite (MOBIDB_LITE); mobidb-lite (MOBIDB_LITE); mobidb-lite (MOBIDB_LITE); PTHR46050 (PANTHER); PTHR46050:SF7 (PANTHER); IPR013026 (PROSITE_PROFILES); IPR019734 (PROSITE_PROFILES); IPR013026 (PROSITE_PROFILES); IPR019734 (PROSITE_PROFILES); IPR011990 (SUPERFAMILY)	F:GO:0005515	F:protein binding
Fraxinus_pennsylvanica_120313_comp19375_c0_seq1	30.5164	1.1479	0.436808	0.000195745	0.00521546	XP_022858685.1uncharacterized protein LOC111379526	247	5	7.29258e-06	91.82						no IPS match	no IPS match	no IPS match
Fraxinus_pennsylvanica_120313_comp19460_c0_seq1	9.62008	1.08575	0.682204	0.00192207	0.0278388	XP_022848434.1phosphatidylcholine:diacylglycerol cholinephosphotransferase 1-like	226	20	3.04996e-37	81.84	2	F:GO:0004142; C:GO:0016021	F:diacylglycerol cholinephosphotransferase activity; C:integral component of membrane	EC:2.7.8.2	Diacylglycerol cholinephosphotransferase	PTHR34674:SF2 (PANTHER); PTHR34674 (PANTHER)	no GO terms	no GO terms
Fraxinus_pennsylvanica_120313_comp19565_c0_seq1	12.1904	1.07194	1.17941	0.00280905	0.0363361	XP_022876667.1protein DETOXIFICATION 43 isoform X2	481	20	2.70434e-82	84.64	5	P:GO:0042908; P:GO:0055085; F:GO:0015297; F:GO:0042910; C:GO:0016021	P:xenobiotic transport; P:transmembrane transport; F:antiporter activity; F:xenobiotic transmembrane transporter activity; C:integral component of membrane			IPR002528 (PFAM); mobidb-lite (MOBIDB_LITE); PTHR42893:SF11 (PANTHER); PTHR42893 (PANTHER)	P:GO:0055085; F:GO:0015297; F:GO:0042910; C:GO:0016020	P:transmembrane transport; F:antiporter activity; F:xenobiotic transmembrane transporter activity; C:membrane
Fraxinus_pennsylvanica_120313_comp19571_c0_seq1	83.2107	-1.30809	0.769379	0.000854609	0.0155681	XP_022850507.1COBRA-like protein 1	600	20	9.84389e-135	89.79	4	P:GO:0010215; P:GO:0052324; C:GO:0016021; C:GO:0046658	P:cellulose microfibril organization; P:plant-type cell wall cellulose biosynthetic process; C:integral component of membrane; C:anchored component of plasma membrane			IPR006918 (PFAM); IPR006918 (PANTHER); PTHR31673:SF29 (PANTHER); PD140986 (PRODOM)	P:GO:0010215; C:GO:0031225	P:cellulose microfibril organization; C:anchored component of membrane
Fraxinus_pennsylvanica_120313_comp19595_c0_seq1	8.13193	1.10523	0.829576	0.00238239	0.0324191	---NA---	208									no IPS match	no IPS match	no IPS match
Fraxinus_pennsylvanica_120313_comp19652_c0_seq1	514.404	-1.61191	0.72858	0.000164224	0.00458003	XP_022895252.1zinc finger CCCH domain-containing protein 14 isoform X2	1148	20	0	70.59	1	F:GO:0046872	F:metal ion binding			G3DSA:4.10.1000.10 (GENE3D); IPR000571 (PFAM); mobidb-lite (MOBIDB_LITE); PTHR12547:SF123 (PANTHER); PTHR12547 (PANTHER); IPR000571 (PROSITE_PROFILES); IPR000571 (PROSITE_PROFILES); IPR036855 (SUPERFAMILY); IPR036855 (SUPERFAMILY)	F:GO:0046872	F:metal ion binding
Fraxinus_pennsylvanica_120313_comp19712_c0_seq1	7.45172	1.20489	0.621999	0.000787947	0.0146644	---NA---	221									no IPS match	no IPS match	no IPS match
Fraxinus_pennsylvanica_120313_comp19803_c0_seq1	13.1918	1.59879	0.965232	0.000427097	0.00938778	---NA---	251									no IPS match	no IPS match	no IPS match
Fraxinus_pennsylvanica_120313_comp19927_c0_seq1	13.4302	1.46947	1.07288	0.00081939	0.0150996	XP_022876400.1F-box/kelch-repeat protein At1g22040-like	408	20	2.41928e-68	83.49						IPR015915 (G3DSA:2.120.10.GENE3D); PTHR24414 (PANTHER); PTHR24414:SF85 (PANTHER); IPR015915 (SUPERFAMILY)	F:GO:0005515	F:protein binding
Fraxinus_pennsylvanica_120313_comp20035_c0_seq1	104.014	-1.29276	0.57159	0.000338896	0.00789049	XP_022845419.1uncharacterized protein LOC111368430	282	20	1.64895e-46	60.76						no IPS match	no IPS match	no IPS match
Fraxinus_pennsylvanica_120313_comp20041_c0_seq1	18.3149	-1.1893	0.73906	0.00136698	0.0217849	---NA---	269									no IPS match	no IPS match	no IPS match
Fraxinus_pennsylvanica_120313_comp20141_c0_seq1	5.49852	-1.61341	0.916334	0.000354208	0.00813927	---NA---	240									no IPS match	no IPS match	no IPS match
Fraxinus_pennsylvanica_120313_comp20147_c0_seq1	4.71963	1.50532	1.13642	0.000785419	0.0146282	---NA---	279									no IPS match	no IPS match	no IPS match
Fraxinus_pennsylvanica_120313_comp20205_c0_seq1	64.5108	1.16143	0.441972	0.000191814	0.00512942	---NA---	315									no IPS match	no IPS match	no IPS match
Fraxinus_pennsylvanica_120313_comp20225_c0_seq1	10.6502	1.42253	0.96919	0.000832257	0.015256	XP_022845495.1uncharacterized protein LOC111368478 isoform X1	501	18	1.7449e-16	78.51						no IPS match	no IPS match	no IPS match
Fraxinus_pennsylvanica_120313_comp20241_c0_seq1	117.107	-1.48626	0.400581	5.12e-06	0.000328861	---NA---	648									no IPS match	no IPS match	no IPS match
Fraxinus_pennsylvanica_120313_comp20314_c0_seq1	960.669	-1.40627	0.438887	2.76e-05	0.00119553	XP_022846742.1leucine-rich repeat receptor-like protein kinase PXC1	732	20	3.14507e-137	86.57	6	P:GO:0006468; P:GO:0009834; F:GO:0004672; F:GO:0005524; C:GO:0005886; C:GO:0016021	P:protein phosphorylation; P:plant-type secondary cell wall biogenesis; F:protein kinase activity; F:ATP binding; C:plasma membrane; C:integral component of membrane			IPR000719 (PFAM); G3DSA:1.10.510.10 (GENE3D); mobidb-lite (MOBIDB_LITE); mobidb-lite (MOBIDB_LITE); PTHR27008:SF283 (PANTHER); PTHR27008 (PANTHER); IPR000719 (PROSITE_PROFILES); IPR011009 (SUPERFAMILY)	P:GO:0006468; F:GO:0004672; F:GO:0005524	P:protein phosphorylation; F:protein kinase activity; F:ATP binding
Fraxinus_pennsylvanica_120313_comp20556_c0_seq1	39.1786	-1.34959	0.491295	0.00010123	0.00316847	XP_022850606.1SHUGOSHIN 1-like	338	20	3.90563e-35	74.75						IPR011515 (PFAM); mobidb-lite (MOBIDB_LITE); mobidb-lite (MOBIDB_LITE)	P:GO:0045132; C:GO:0000775; C:GO:0005634	P:meiotic chromosome segregation; C:chromosome, centromeric region; C:nucleus
Fraxinus_pennsylvanica_120313_comp20564_c0_seq1	91.0248	-1.11097	0.289018	4.46e-06	0.000295622	XP_022895654.1probable serine/threonine-protein kinase At1g09600	830	20	9.34073e-159	76.52	3	P:GO:0006468; F:GO:0004672; F:GO:0005524	P:protein phosphorylation; F:protein kinase activity; F:ATP binding			IPR000719 (PFAM); G3DSA:1.10.510.10 (GENE3D); mobidb-lite (MOBIDB_LITE); mobidb-lite (MOBIDB_LITE); mobidb-lite (MOBIDB_LITE); mobidb-lite (MOBIDB_LITE); PTHR24056:SF389 (PANTHER); PTHR24056 (PANTHER); IPR000719 (PROSITE_PROFILES); IPR011009 (SUPERFAMILY)	P:GO:0006468; F:GO:0004672; F:GO:0005524	P:protein phosphorylation; F:protein kinase activity; F:ATP binding
Fraxinus_pennsylvanica_120313_comp20655_c0_seq1	27.7423	1.2941	0.380308	1.86e-05	0.000880926	---NA---	383									no IPS match	no IPS match	no IPS match
Fraxinus_pennsylvanica_120313_comp20758_c0_seq1	204.708	-1.10412	0.270409	1.78e-06	0.000143675	XP_022865293.1probable serine/threonine-protein kinase BSK3	208	20	1.06369e-35	87.68	5	P:GO:0006468; P:GO:0009742; F:GO:0004672; F:GO:0005524; C:GO:0005886	P:protein phosphorylation; P:brassinosteroid mediated signaling pathway; F:protein kinase activity; F:ATP binding; C:plasma membrane			PTHR45863:SF6 (PANTHER); PTHR45863 (PANTHER)	no GO terms	no GO terms
Fraxinus_pennsylvanica_120313_comp20768_c0_seq1	35.7891	-1.82116	0.53124	4.85e-06	0.000314513	XP_022895514.1WRKY transcription factor 22-like	361	18	1.76426e-18	69.44	1	F:GO:0003677	F:DNA binding			no IPS match	no IPS match	no IPS match
Fraxinus_pennsylvanica_120313_comp20865_c0_seq1	74.9609	-1.30834	0.425222	4.68e-05	0.0017867	XP_022844298.1F-box/kelch-repeat protein At5g42350-like	293	20	1.18309e-52	86.57	1	C:GO:0019005	C:SCF ubiquitin ligase complex			PTHR47712 (PANTHER)	no GO terms	no GO terms
Fraxinus_pennsylvanica_120313_comp20883_c0_seq1	8.26935	1.22076	0.914136	0.00165182	0.0249944	XP_022872426.1probable alpha,alpha-trehalose-phosphate synthase [UDP-forming] 11 isoform X3	206	16	1.48716e-13	86.74	3	P:GO:0005992; F:GO:0003824; C:GO:0005829	P:trehalose biosynthetic process; F:catalytic activity; C:cytosol			no IPS match	no IPS match	no IPS match
Fraxinus_pennsylvanica_120313_comp20953_c0_seq1	8.39073	1.49525	0.997865	0.00067002	0.0130612	---NA---	235									no IPS match	no IPS match	no IPS match
Fraxinus_pennsylvanica_120313_comp20983_c0_seq1	52.218	-1.42382	0.476827	4.77e-05	0.00180598	XP_022864857.1cellulose synthase A catalytic subunit 2 [UDP-forming]-like isoform X2	637	20	1.03503e-67	93.55						IPR005150 (PFAM); PTHR13301:SF167 (PANTHER); PTHR13301 (PANTHER)	P:GO:0030244; F:GO:0016760; C:GO:0016020	P:cellulose biosynthetic process; F:cellulose synthase (UDP-forming) activity; C:membrane
Fraxinus_pennsylvanica_120313_comp21098_c0_seq1	6.55337	1.0051	0.761578	0.00338395	0.0414952	---NA---	371									no IPS match	no IPS match	no IPS match
Fraxinus_pennsylvanica_120313_comp21100_c0_seq1	4.88288	1.57722	1.36099	0.000756455	0.0142599	---NA---	251									no IPS match	no IPS match	no IPS match
Fraxinus_pennsylvanica_120313_comp21110_c0_seq1	27.2023	-1.04464	0.660718	0.00221547	0.0307186	XP_022884304.1UDP-glycosyltransferase 92A1-like	573	20	6.80511e-127	79.23	2	F:GO:0016757; C:GO:0016020	F:transferase activity, transferring glycosyl groups; C:membrane			Coil (COILS); G3DSA:3.40.50.2000 (GENE3D); IPR002213 (PFAM); PTHR11926 (PANTHER); IPR035595 (PROSITE_PATTERNS); SSF53756 (SUPERFAMILY)	F:GO:0016758	F:transferase activity, transferring hexosyl groups
Fraxinus_pennsylvanica_120313_comp21116_c0_seq1	69.3167	3.98424	0.875969	1.39e-08	2.9e-06	XP_022889943.1organic cation/carnitine transporter 1	710	20	1.36069e-129	84.86	3	P:GO:0055085; F:GO:0022857; C:GO:0016021	P:transmembrane transport; F:transmembrane transporter activity; C:integral component of membrane			IPR005828 (PFAM); G3DSA:1.20.1250.20 (GENE3D); PTHR24064:SF495 (PANTHER); PTHR24064 (PANTHER); IPR020846 (PROSITE_PROFILES); IPR036259 (SUPERFAMILY)	P:GO:0055085; F:GO:0022857; C:GO:0016021	P:transmembrane transport; F:transmembrane transporter activity; C:integral component of membrane
Fraxinus_pennsylvanica_120313_comp21142_c0_seq1	14.0337	1.03868	0.707859	0.00261296	0.0345549	XP_022867605.1AAA-ATPase At5g57480-like	278	20	3.24343e-51	88.8	1	F:GO:0005524	F:ATP binding			no IPS match	no IPS match	no IPS match
Fraxinus_pennsylvanica_120313_comp21148_c0_seq1	240.547	-1.86746	0.635505	1.7e-05	0.000829557	XP_022879731.1MLO-like protein 10	273	20	7.27352e-55	94.66	4	P:GO:0006952; P:GO:0009607; F:GO:0005516; C:GO:0016021	P:defense response; P:response to biotic stimulus; F:calmodulin binding; C:integral component of membrane			IPR004326 (PFAM); PTHR31942 (PANTHER); PTHR31942:SF49 (PANTHER)	P:GO:0006952; C:GO:0016021	P:defense response; C:integral component of membrane
Fraxinus_pennsylvanica_120313_comp21189_c0_seq1	34.0203	1.09337	0.507513	0.000671509	0.0130768	XP_022892252.1sugar carrier protein C-like	225	20	5.72559e-32	90.67	6	P:GO:0015749; P:GO:1902600; F:GO:0005351; F:GO:0015145; C:GO:0005887; C:GO:0009506	P:monosaccharide transmembrane transport; P:proton transmembrane transport; F:carbohydrate:proton symporter activity; F:monosaccharide transmembrane transporter activity; C:integral component of plasma membrane; C:plasmodesma			IPR003663 (PRINTS); IPR005828 (PFAM); G3DSA:1.20.1250.20 (GENE3D); PTHR23500:SF473 (PANTHER); PTHR23500 (PANTHER)	P:GO:0055085; F:GO:0022857; C:GO:0016020; C:GO:0016021	P:transmembrane transport; F:transmembrane transporter activity; C:membrane; C:integral component of membrane
Fraxinus_pennsylvanica_120313_comp21231_c0_seq1	543.863	-2.31374	0.365331	4.39e-13	6.69e-10	XP_022885312.1nucleobase-ascorbate transporter 6-like	320	20	3.49906e-12	96.25	5	P:GO:0055085; F:GO:0022857; C:GO:0005886; C:GO:0009506; C:GO:0016021	P:transmembrane transport; F:transmembrane transporter activity; C:plasma membrane; C:plasmodesma; C:integral component of membrane			no IPS match	no IPS match	no IPS match
Fraxinus_pennsylvanica_120313_comp21258_c0_seq1	5.77091	2.78288	1.86455	9.06e-05	0.00290809	XP_022847989.1probable WRKY transcription factor 65 isoform X2	276	20	7.51231e-34	69.04	5	P:GO:0006355; F:GO:0003677; F:GO:0003700; F:GO:0043565; C:GO:0005634	P:regulation of transcription, DNA-templated; F:DNA binding; F:DNA-binding transcription factor activity; F:sequence-specific DNA binding; C:nucleus			mobidb-lite (MOBIDB_LITE); mobidb-lite (MOBIDB_LITE)	no GO terms	no GO terms
Fraxinus_pennsylvanica_120313_comp21266_c0_seq1	20.8296	-1.03685	0.561863	0.00145459	0.0227837	XP_022881613.1U-box domain-containing protein 45-like	267	20	2.22153e-25	88.5	1	F:GO:0016874	F:ligase activity			PTHR46700 (PANTHER); PTHR46700:SF4 (PANTHER)	no GO terms	no GO terms
Fraxinus_pennsylvanica_120313_comp21390_c0_seq1	6.45364	-1.08593	0.767682	0.00236432	0.0322261	---NA---	372									no IPS match	no IPS match	no IPS match
Fraxinus_pennsylvanica_120313_comp21393_c0_seq1	75.5254	-1.1384	0.349376	3.29e-05	0.00136429	XP_022880082.1mucin-5AC-like isoform X2	292	20	7.68379e-50	91.25						mobidb-lite (MOBIDB_LITE); PTHR31949 (PANTHER); PTHR31949:SF15 (PANTHER)	no GO terms	no GO terms
Fraxinus_pennsylvanica_120313_comp21466_c0_seq1	6.20866	-1.20379	0.970326	0.00185375	0.0271179	---NA---	883									no IPS match	no IPS match	no IPS match
Fraxinus_pennsylvanica_120313_comp21546_c0_seq1	219.817	-1.0363	0.35232	9.13e-05	0.0029281	XP_022864672.1homeobox-leucine zipper protein HOX11-like isoform X2	512	20	1.57066e-45	83.71	3	P:GO:0006355; F:GO:0003700; F:GO:0043565	P:regulation of transcription, DNA-templated; F:DNA-binding transcription factor activity; F:sequence-specific DNA binding			Coil (COILS); IPR003106 (PFAM); PTHR45714 (PANTHER); PTHR45714:SF29 (PANTHER)	P:GO:0006355; F:GO:0003700; F:GO:0043565	P:regulation of transcription, DNA-templated; F:DNA-binding transcription factor activity; F:sequence-specific DNA binding
Fraxinus_pennsylvanica_120313_comp21650_c0_seq1	646.557	1.48711	1.01407	0.000709064	0.0135518	XP_022849808.1bidirectional sugar transporter SWEET10-like	634	20	7.78155e-115	75.92	1	C:GO:0016020	C:membrane			IPR004316 (PFAM); G3DSA:1.20.1280.290 (GENE3D); PTHR10791 (PANTHER); PTHR10791:SF119 (PANTHER)	C:GO:0016021	C:integral component of membrane
Fraxinus_pennsylvanica_120313_comp21663_c0_seq1	33.2977	-1.13914	0.486717	0.000401463	0.00895087	XP_022842848.1organic cation/carnitine transporter 7-like isoform X2	249	20	7.55481e-21	83.95	3	P:GO:0055085; F:GO:0022857; C:GO:0016021	P:transmembrane transport; F:transmembrane transporter activity; C:integral component of membrane			PTHR24064:SF490 (PANTHER); PTHR24064 (PANTHER)	no GO terms	no GO terms
Fraxinus_pennsylvanica_120313_comp21698_c0_seq1	90.823	-1.42734	0.736522	0.000429492	0.00942529	XP_022888229.1serine carboxypeptidase-like	332	20	3.25092e-70	93.01	2	P:GO:0051603; F:GO:0004185	P:proteolysis involved in cellular protein catabolic process; F:serine-type carboxypeptidase activity	EC:3.4.21; EC:3.4.16	Acting on peptide bonds (peptidases); Acting on peptide bonds (peptidases)	IPR001563 (PANTHER); PTHR11802:SF251 (PANTHER)	P:GO:0006508; F:GO:0004185	P:proteolysis; F:serine-type carboxypeptidase activity
Fraxinus_pennsylvanica_120313_comp21742_c0_seq1	499.587	-1.43616	0.424481	1.56e-05	0.000773612	XP_027117446.1DNA ligase 1-like	700	20	5.07563e-76	57.69	1	P:GO:0007142	P:male meiosis II			IPR039300 (PANTHER); PTHR33318:SF16 (PANTHER)	P:GO:0007142	P:male meiosis II
Fraxinus_pennsylvanica_120313_comp21806_c0_seq1	31.3131	-1.41216	0.485188	5.92e-05	0.00211899	---NA---	231									no IPS match	no IPS match	no IPS match
Fraxinus_pennsylvanica_120313_comp22094_c0_seq1	117.96	-1.39775	0.312071	3.53e-07	4.05e-05	XP_022878261.1BTB/POZ domain-containing protein At1g67900-like	238	20	3.25055e-36	71.85						mobidb-lite (MOBIDB_LITE); mobidb-lite (MOBIDB_LITE)	no GO terms	no GO terms
Fraxinus_pennsylvanica_120313_comp22175_c0_seq1	48.8578	1.06699	0.631737	0.00176117	0.0261829	---NA---	687									mobidb-lite (MOBIDB_LITE); mobidb-lite (MOBIDB_LITE); mobidb-lite (MOBIDB_LITE)	no GO terms	no GO terms
Fraxinus_pennsylvanica_120313_comp22217_c0_seq2	161.462	-1.22362	0.348623	1.42e-05	0.00071708	XP_022880076.1sphinganine C4-monooxygenase 1-like	1057	20	2.91154e-172	91.85	7	P:GO:0008610; P:GO:0055114; F:GO:0000170; F:GO:0004497; F:GO:0005506; C:GO:0005789; C:GO:0016021	P:lipid biosynthetic process; P:obsolete oxidation-reduction process; F:sphingosine hydroxylase activity; F:monooxygenase activity; F:iron ion binding; C:endoplasmic reticulum membrane; C:integral component of membrane			IPR006694 (PFAM); PTHR11863 (PANTHER); PTHR11863:SF133 (PANTHER)	P:GO:0008610; P:GO:0055114; F:GO:0005506; F:GO:0016491	P:lipid biosynthetic process; P:obsolete oxidation-reduction process; F:iron ion binding; F:oxidoreductase activity
Fraxinus_pennsylvanica_120313_comp22243_c0_seq1	520.331	-1.66783	0.328784	1.16e-08	2.48e-06	XP_022861895.1U-box domain-containing protein 40-like	637	20	2.45841e-107	69.57	2	P:GO:0016567; F:GO:0004842	P:protein ubiquitination; F:ubiquitin-protein transferase activity			IPR011989 (G3DSA:1.25.10.GENE3D); PTHR23315 (PANTHER); PTHR23315:SF276 (PANTHER); PTHR23315:SF276 (PANTHER); IPR003613 (PROSITE_PROFILES); IPR016024 (SUPERFAMILY)	P:GO:0016567; F:GO:0004842	P:protein ubiquitination; F:ubiquitin-protein transferase activity
Fraxinus_pennsylvanica_120313_comp22315_c0_seq1	199.059	-1.15409	0.376344	5.82e-05	0.00208977	XP_022881379.1cyclin-B2-4-like isoform X2	506	20	3.06492e-87	72.14	1	C:GO:0005634	C:nucleus			IPR039361 (PANTHER); PTHR10177:SF411 (PANTHER)	no GO terms	no GO terms
Fraxinus_pennsylvanica_120313_comp22391_c0_seq1	9.43136	3.13802	0.84237	2.3e-07	2.84e-05	---NA---	328									no IPS match	no IPS match	no IPS match
Fraxinus_pennsylvanica_120313_comp22414_c0_seq1	263.079	-1.54557	0.306646	2.07e-08	3.97e-06	XP_022849071.1kinesin-like protein KIN-5D	660	20	8.94567e-115	90.04						Coil (COILS); Coil (COILS); Coil (COILS); PTHR24115:SF834 (PANTHER); IPR027640 (PANTHER)	P:GO:0007018; F:GO:0003777	P:microtubule-based movement; F:microtubule motor activity
Fraxinus_pennsylvanica_120313_comp22442_c0_seq1	27.6218	-1.63957	0.775046	0.000183547	0.00497572	XP_022861935.1pectin acetylesterase 12-like	202	1	1.11352e-06	100						no IPS match	no IPS match	no IPS match
Fraxinus_pennsylvanica_120313_comp22455_c0_seq1	211.773	-1.32235	0.311645	9.88e-07	9.16e-05	XP_022877670.1kinesin-like protein KIN-12F	316	20	8.70911e-20	91.84	4	P:GO:0007018; F:GO:0003777; F:GO:0005524; F:GO:0008017	P:microtubule-based movement; F:microtubule motor activity; F:ATP binding; F:microtubule binding	EC:3.6.1.15	Nucleoside-triphosphate phosphatase	Coil (COILS); Coil (COILS); IPR027640 (PANTHER); PTHR24115:SF829 (PANTHER)	P:GO:0007018; F:GO:0003777	P:microtubule-based movement; F:microtubule motor activity
Fraxinus_pennsylvanica_120313_comp22458_c0_seq1	122.92	1.10934	0.710545	0.00185879	0.0271683	XP_012851170.1 pectinesterase-like	418	20	5.1083e-93	82.64	8	P:GO:0042545; P:GO:0043086; P:GO:0045490; F:GO:0004857; F:GO:0030599; F:GO:0045330; C:GO:0005576; C:GO:0005618	P:cell wall modification; P:negative regulation of catalytic activity; P:pectin catabolic process; F:enzyme inhibitor activity; F:pectinesterase activity; F:aspartyl esterase activity; C:extracellular region; C:cell wall	EC:3.1.1.11; EC:3.1.1.1	Pectinesterase; Carboxylesterase	IPR012334 (G3DSA:2.160.20.GENE3D); IPR000070 (PFAM); PTHR31707 (PANTHER); PTHR31707:SF11 (PANTHER); IPR011050 (SUPERFAMILY)	P:GO:0042545; F:GO:0030599	P:cell wall modification; F:pectinesterase activity
Fraxinus_pennsylvanica_120313_comp22675_c0_seq1	1324.84	-1.02374	0.363183	0.000132646	0.00390431	---NA---	318									no IPS match	no IPS match	no IPS match
Fraxinus_pennsylvanica_120313_comp22704_c0_seq1	73.4784	1.38557	0.336661	1.5e-06	0.000125456	XP_022896511.1major facilitator superfamily domain-containing protein 12-like	910	20	0	86.51	4	P:GO:0008643; P:GO:0055085; F:GO:0015293; C:GO:0016021	P:carbohydrate transport; P:transmembrane transport; F:symporter activity; C:integral component of membrane			G3DSA:1.20.1250.20 (GENE3D); IPR039672 (PANTHER); PTHR11328:SF45 (PANTHER); IPR036259 (SUPERFAMILY)	P:GO:0008643; F:GO:0015293; C:GO:0016021	P:carbohydrate transport; F:symporter activity; C:integral component of membrane
Fraxinus_pennsylvanica_120313_comp22734_c0_seq1	93.6297	-1.04001	0.589223	0.00167312	0.0251864	---NA---	231									Coil (COILS)	no GO terms	no GO terms
Fraxinus_pennsylvanica_120313_comp22845_c0_seq1	6.36683	2.77934	1.97026	9.97e-05	0.00313183	XP_022855431.1probable WRKY transcription factor 48	397	5	5.40876e-22	63.14						mobidb-lite (MOBIDB_LITE); mobidb-lite (MOBIDB_LITE); mobidb-lite (MOBIDB_LITE); mobidb-lite (MOBIDB_LITE)	no GO terms	no GO terms
Fraxinus_pennsylvanica_120313_comp22915_c0_seq1	17.5722	-2.03012	0.99469	9.31e-05	0.00297269	XP_022844120.1probable metal-nicotianamine transporter YSL7	298	20	2.98976e-36	83.39	2	P:GO:0055085; C:GO:0016021	P:transmembrane transport; C:integral component of membrane			mobidb-lite (MOBIDB_LITE); PTHR31645:SF45 (PANTHER); PTHR31645 (PANTHER)	no GO terms	no GO terms
Fraxinus_pennsylvanica_120313_comp23044_c0_seq1	17.3056	1.04273	0.607	0.00180191	0.0266127	XP_023541484.1beta-carotene hydroxylase 2, chloroplastic-like isoform X2	223	20	6.53563e-44	98.11	5	P:GO:0008610; P:GO:0055114; F:GO:0005506; F:GO:0016491; C:GO:0016021	P:lipid biosynthetic process; P:obsolete oxidation-reduction process; F:iron ion binding; F:oxidoreductase activity; C:integral component of membrane			PTHR31899 (PANTHER)	no GO terms	no GO terms
Fraxinus_pennsylvanica_120313_comp23319_c0_seq1	233.41	-1.41291	0.601152	0.000209779	0.00548562	XP_022861326.1uncharacterized protein LOC111381743	351	20	2.97583e-14	91.25						no IPS match	no IPS match	no IPS match
Fraxinus_pennsylvanica_120313_comp23602_c0_seq1	116.574	-1.12023	0.387128	9.87e-05	0.00310675	XP_015064901.1 nodulation protein H-like isoform X2	254	20	9.99942e-53	93.91	2	F:GO:0008146; C:GO:0016021	F:sulfotransferase activity; C:integral component of membrane			PTHR32175 (PANTHER); PTHR32175:SF14 (PANTHER)	no GO terms	no GO terms
Fraxinus_pennsylvanica_120313_comp23626_c0_seq1	14.2957	1.40049	0.867267	0.000740606	0.0140371	---NA---	435									no IPS match	no IPS match	no IPS match
Fraxinus_pennsylvanica_120313_comp23730_c0_seq1	9.99612	19.1769	3.00018	7.9e-11	4.66e-08	XP_022883405.1E3 ubiquitin-protein ligase MBR1-like	496	1	4.19168e-43	91.67						Coil (COILS)	no GO terms	no GO terms
Fraxinus_pennsylvanica_120313_comp23936_c0_seq2	7431.39	1.13346	0.387255	8.87e-05	0.00286354	XP_022880903.1UDP-glycosyltransferase 73B5-like	1706	3	2.73635e-34	82.3						no IPS match	no IPS match	no IPS match
Fraxinus_pennsylvanica_120313_comp24033_c0_seq1	4.42732	1.27364	1.18101	0.00161249	0.0245628	---NA---	229									no IPS match	no IPS match	no IPS match
Fraxinus_pennsylvanica_120313_comp24208_c0_seq1	88.4101	-1.22635	0.559775	0.000459773	0.00990065	XP_022883621.1uncharacterized protein LOC111400433	301	20	2.65712e-39	69.28	2	C:GO:0016020; C:GO:0016021	C:membrane; C:integral component of membrane			PTHR33133 (PANTHER); PTHR33133:SF3 (PANTHER)	no GO terms	no GO terms
Fraxinus_pennsylvanica_120313_comp24336_c0_seq1	45.2006	-1.04766	0.595373	0.00165366	0.0249969	XP_022860430.1molybdate-anion transporter-like	238	20	2.61977e-36	98.06	3	P:GO:0015689; F:GO:0015098; C:GO:0016021	P:molybdate ion transport; F:molybdate ion transmembrane transporter activity; C:integral component of membrane			G3DSA:1.20.1250.20 (GENE3D); IPR008509 (PFAM); IPR008509 (PANTHER); PTHR23516:SF17 (PANTHER)	P:GO:0015689; F:GO:0015098; C:GO:0016021	P:molybdate ion transport; F:molybdate ion transmembrane transporter activity; C:integral component of membrane
Fraxinus_pennsylvanica_120313_comp24348_c0_seq1	24.4512	-1.63118	0.398418	9.21e-07	8.62e-05	XP_022853374.1transcription factor MYB3R-1-like	308	20	3.51946e-49	68.5	2	F:GO:0003677; C:GO:0005634	F:DNA binding; C:nucleus			no IPS match	no IPS match	no IPS match
Fraxinus_pennsylvanica_120313_comp24423_c0_seq1	12.1499	1.65849	1.1914	0.00052528	0.010934	XP_022865945.1transcription factor MYC4-like	274	20	8.70327e-51	67.77	1	F:GO:0046983	F:protein dimerization activity			IPR025610 (PFAM); PTHR11514 (PANTHER); PTHR11514:SF43 (PANTHER)	no GO terms	no GO terms
Fraxinus_pennsylvanica_120313_comp24450_c0_seq2	16.8555	3.1243	1.17215	6.72e-06	0.000403317	---NA---	679									no IPS match	no IPS match	no IPS match
Fraxinus_pennsylvanica_120313_comp24470_c0_seq1	627.642	-1.04828	0.410138	0.000271051	0.00668345	XP_022885989.1protein EXORDIUM-like	206	20	6.15658e-13	96.61	1	C:GO:0016021	C:integral component of membrane			no IPS match	no IPS match	no IPS match
Fraxinus_pennsylvanica_120313_comp24475_c0_seq1	94.9304	-1.21259	0.504251	0.000299098	0.00717649	XP_022861396.1protein indeterminate-domain 12-like	234	20	9.08123e-40	63.86	4	P:GO:0006355; F:GO:0003676; F:GO:0003700; C:GO:0005634	P:regulation of transcription, DNA-templated; F:nucleic acid binding; F:DNA-binding transcription factor activity; C:nucleus			no IPS match	no IPS match	no IPS match
Fraxinus_pennsylvanica_120313_comp24475_c1_seq1	370.891	-1.28171	0.486899	0.000153153	0.00434031	XP_022898210.1protein indeterminate-domain 12-like isoform X3	643	20	1.14538e-44	77.19	3	P:GO:0006355; F:GO:0003676; F:GO:0003700	P:regulation of transcription, DNA-templated; F:nucleic acid binding; F:DNA-binding transcription factor activity			no IPS match	no IPS match	no IPS match
Fraxinus_pennsylvanica_120313_comp24662_c0_seq1	118.728	2.96724	0.344891	8.36e-21	1.02e-16	---NA---	269									no IPS match	no IPS match	no IPS match
Fraxinus_pennsylvanica_120313_comp24679_c0_seq1	185.839	-1.06677	0.266485	2.34e-06	0.000177762	---NA---	387									no IPS match	no IPS match	no IPS match
Fraxinus_pennsylvanica_120313_comp24707_c0_seq1	12.3649	-1.42388	0.691377	0.000352871	0.00812527	XP_022882827.1serine carboxypeptidase II-2-like isoform X1	356	20	7.75397e-35	91.59	2	P:GO:0006508; F:GO:0004185	P:proteolysis; F:serine-type carboxypeptidase activity	EC:3.4.21; EC:3.4.16	Acting on peptide bonds (peptidases); Acting on peptide bonds (peptidases)	no IPS match	no IPS match	no IPS match
Fraxinus_pennsylvanica_120313_comp24736_c0_seq1	473.573	-1.36802	0.375722	7.98e-06	0.000457698	XP_022846742.1leucine-rich repeat receptor-like protein kinase PXC1	352	20	4.26639e-72	89.23	6	P:GO:0006468; P:GO:0009834; F:GO:0004672; F:GO:0005524; C:GO:0005886; C:GO:0016021	P:protein phosphorylation; P:plant-type secondary cell wall biogenesis; F:protein kinase activity; F:ATP binding; C:plasma membrane; C:integral component of membrane			G3DSA:1.10.510.10 (GENE3D); IPR001245 (PFAM); PTHR27008 (PANTHER); PTHR27008:SF44 (PANTHER); IPR000719 (PROSITE_PROFILES); IPR011009 (SUPERFAMILY)	P:GO:0006468; F:GO:0004672; F:GO:0005524	P:protein phosphorylation; F:protein kinase activity; F:ATP binding
Fraxinus_pennsylvanica_120313_comp24821_c0_seq1	604.835	2.52394	0.588623	2.72e-08	4.98e-06	XP_012829350.1 kirola-like isoform X2	387	20	9.19646e-20	81.02	1	P:GO:0006952	P:defense response			no IPS match	no IPS match	no IPS match
Fraxinus_pennsylvanica_120313_comp24876_c0_seq1	107.803	-1.31875	0.589644	0.000334174	0.00779792	---NA---	224									no IPS match	no IPS match	no IPS match
Fraxinus_pennsylvanica_120313_comp24894_c0_seq1	11.952	1.89349	0.951204	0.000131844	0.00388525	---NA---	443									no IPS match	no IPS match	no IPS match
Fraxinus_pennsylvanica_120313_comp24895_c0_seq1	27.5002	-4.26678	1.178	3.64e-07	4.16e-05	XP_022882269.1protein TAPETUM DETERMINANT 1-like	566	20	8.29024e-66	59.84						PTHR33184:SF44 (PANTHER); IPR040361 (PANTHER)	no GO terms	no GO terms
Fraxinus_pennsylvanica_120313_comp24954_c0_seq1	30.6039	-1.18463	0.290459	1.92e-06	0.000151707	XP_022879158.1uncharacterized protein LOC111396847 isoform X2	256	20	2.16779e-18	93.56						Coil (COILS); mobidb-lite (MOBIDB_LITE)	no GO terms	no GO terms
Fraxinus_pennsylvanica_120313_comp24961_c0_seq1	5.30341	4.54375	2.01924	6.86e-06	0.00040924	---NA---	254									no IPS match	no IPS match	no IPS match
Fraxinus_pennsylvanica_120313_comp24962_c0_seq1	11.7198	-1.03495	0.628441	0.00206909	0.0292551	XP_022851732.1uncharacterized protein LOC111373427	508	20	1.31327e-96	58.31	1	P:GO:0009786	P:regulation of asymmetric cell division			mobidb-lite (MOBIDB_LITE); mobidb-lite (MOBIDB_LITE); mobidb-lite (MOBIDB_LITE); PTHR33914:SF6 (PANTHER); IPR040378 (PANTHER)	P:GO:0009786	P:regulation of asymmetric cell division
Fraxinus_pennsylvanica_120313_comp25038_c0_seq1	167.621	-1.04663	0.257191	1.76e-06	0.000142176	XP_027114607.1kinesin-like protein KIN-14S	410	20	3.044e-42	76.42	2	F:GO:0000166; F:GO:0003774	F:nucleotide binding; F:motor activity	EC:3.6.1.15	Nucleoside-triphosphate phosphatase	Coil (COILS); mobidb-lite (MOBIDB_LITE); PTHR24115:SF798 (PANTHER); IPR027640 (PANTHER)	P:GO:0007018; F:GO:0003777	P:microtubule-based movement; F:microtubule motor activity
Fraxinus_pennsylvanica_120313_comp25164_c0_seq1	166.531	-1.55058	0.381066	1.27e-06	0.000110859	XP_022890850.1uncharacterized protein LOC111405950	378	20	1.31177e-39	75.41	3	P:GO:0032259; F:GO:0008168; C:GO:0016021	P:methylation; F:methyltransferase activity; C:integral component of membrane			PTHR44843 (PANTHER); PTHR44843:SF2 (PANTHER)	no GO terms	no GO terms
Fraxinus_pennsylvanica_120313_comp25350_c0_seq1	5.86809	-4.04647	1.65146	6.55e-06	0.000395498	XP_006366597.1 non-specific phospholipase C1	254	20	2.80497e-06	78.32	2	F:GO:0003824; F:GO:0016788	F:catalytic activity; F:hydrolase activity, acting on ester bonds			no IPS match	no IPS match	no IPS match
Fraxinus_pennsylvanica_120313_comp25414_c0_seq1	7.73888	6.09944	1.4025	9e-09	2.02e-06	---NA---	202									no IPS match	no IPS match	no IPS match
Fraxinus_pennsylvanica_120313_comp25431_c0_seq1	50.9942	1.23904	0.663019	0.000806151	0.0149008	XP_022893283.1beta-glucosidase-like isoform X1	318	20	2.37488e-45	74.09						G3DSA:3.20.20.80 (GENE3D); IPR001360 (PFAM); PTHR10353:SF142 (PANTHER); IPR001360 (PANTHER); IPR017853 (SUPERFAMILY)	P:GO:0005975; F:GO:0004553	P:carbohydrate metabolic process; F:hydrolase activity, hydrolyzing O-glycosyl compounds
Fraxinus_pennsylvanica_120313_comp25513_c0_seq1	482.178	-1.01047	0.317821	4.35e-05	0.00169262	XP_006358415.1 protein JASON	853	20	7.49888e-174	74	1	P:GO:0007142	P:male meiosis II			mobidb-lite (MOBIDB_LITE); mobidb-lite (MOBIDB_LITE); mobidb-lite (MOBIDB_LITE); mobidb-lite (MOBIDB_LITE); mobidb-lite (MOBIDB_LITE); PTHR33318:SF3 (PANTHER); IPR039300 (PANTHER)	P:GO:0007142	P:male meiosis II
Fraxinus_pennsylvanica_120313_comp25688_c0_seq1	3442.72	4.22706	1.00314	5.4e-08	8.91e-06	XP_012827917.1 metallothionein-like protein 1	263	20	8.29741e-26	83.58	1	F:GO:0046872	F:metal ion binding			IPR000347 (PFAM); PTHR33543:SF14 (PANTHER); IPR000347 (PANTHER)	F:GO:0046872	F:metal ion binding
Fraxinus_pennsylvanica_120313_comp25918_c0_seq1	55.5208	1.57948	0.647617	0.000114084	0.0034699	XP_027339281.1uncharacterized protein LOC113853039	322	14	1.73331e-12	68.1						PTHR38386 (PANTHER); PTHR38386:SF6 (PANTHER)	no GO terms	no GO terms
Fraxinus_pennsylvanica_120313_comp25978_c0_seq1	10.1866	1.04295	0.588436	0.00163805	0.0248582	---NA---	505									no IPS match	no IPS match	no IPS match
Fraxinus_pennsylvanica_120313_comp26040_c0_seq1	18.1655	2.35186	0.936268	1.95e-05	0.000915378	---NA---	478									no IPS match	no IPS match	no IPS match
Fraxinus_pennsylvanica_120313_comp26046_c0_seq1	181.014	-1.15215	0.373492	5.52e-05	0.00201311	---NA---	208									no IPS match	no IPS match	no IPS match
Fraxinus_pennsylvanica_120313_comp26197_c0_seq1	191.803	-1.02513	0.412156	0.000335495	0.00782626	XP_006346457.1 nodulation protein H-like	783	20	2.63421e-101	88.44	2	F:GO:0008146; C:GO:0016021	F:sulfotransferase activity; C:integral component of membrane			G3DSA:3.40.50.300 (GENE3D); PTHR32175:SF15 (PANTHER); PTHR32175 (PANTHER); IPR027417 (SUPERFAMILY)	no GO terms	no GO terms
Fraxinus_pennsylvanica_120313_comp26295_c0_seq1	57.0779	-1.26993	0.329144	4.25e-06	0.000284771	XP_012849090.1 sphingolipid delta(4)-desaturase DES1-like	246	20	8.59258e-21	91.26	5	P:GO:0046513; P:GO:0055114; F:GO:0042284; C:GO:0005789; C:GO:0016021	P:ceramide biosynthetic process; P:obsolete oxidation-reduction process; F:sphingolipid delta-4 desaturase activity; C:endoplasmic reticulum membrane; C:integral component of membrane			IPR013866 (PFAM); PTHR12879 (PANTHER); PTHR12879:SF17 (PANTHER)	no GO terms	no GO terms
Fraxinus_pennsylvanica_120313_comp26303_c0_seq1	13.6001	1.22697	0.767508	0.0012373	0.0203072	---NA---	232									no IPS match	no IPS match	no IPS match
Fraxinus_pennsylvanica_120313_comp26352_c0_seq1	44.9185	-1.25209	0.504659	0.000231597	0.00589561	XP_022850235.1UDP-rhamnose/UDP-galactose transporter 6-like	630	20	2.54047e-72	95.9	4	P:GO:0072334; F:GO:0005459; F:GO:0015297; C:GO:0016021	P:UDP-galactose transmembrane transport; F:UDP-galactose transmembrane transporter activity; F:antiporter activity; C:integral component of membrane			IPR004853 (PFAM); PTHR11132:SF314 (PANTHER); PTHR11132 (PANTHER)	no GO terms	no GO terms
Fraxinus_pennsylvanica_120313_comp26489_c0_seq1	5.8589	1.09226	0.982445	0.00276225	0.0358641	XP_015079469.1 patellin-3-like	388	20	1.61088e-08	75.48						no IPS match	no IPS match	no IPS match
Fraxinus_pennsylvanica_120313_comp26526_c0_seq1	162.372	-1.52682	0.51662	4.04e-05	0.00159541	XP_022861926.1transcription factor MYB61-like	255	19	6.42286e-31	71.13	8	P:GO:0006355; P:GO:0010119; P:GO:0030154; F:GO:0000976; F:GO:0003677; F:GO:0003700; F:GO:0043565; C:GO:0005634	P:regulation of transcription, DNA-templated; P:regulation of stomatal movement; P:cell differentiation; F:transcription regulatory region sequence-specific DNA binding; F:DNA binding; F:DNA-binding transcription factor activity; F:sequence-specific DNA binding; C:nucleus			no IPS match	no IPS match	no IPS match
Fraxinus_pennsylvanica_120313_comp26816_c0_seq1	75.1458	-1.3474	0.458676	6.32e-05	0.00221615	XP_022889071.1protein BIG GRAIN 1-like A	786	20	1.92161e-150	57.88	1	P:GO:0009734	P:auxin-activated signaling pathway			Coil (COILS); IPR039621 (PANTHER); PTHR33541:SF2 (PANTHER)	P:GO:0009734	P:auxin-activated signaling pathway
Fraxinus_pennsylvanica_120313_comp26822_c0_seq1	13.9074	-1.08871	0.704438	0.00202329	0.0287857	---NA---	379									Coil (COILS); mobidb-lite (MOBIDB_LITE)	no GO terms	no GO terms
Fraxinus_pennsylvanica_120313_comp26851_c0_seq1	9.74653	1.04101	0.835893	0.00313527	0.0393106	---NA---	347									no IPS match	no IPS match	no IPS match
Fraxinus_pennsylvanica_120313_comp26904_c0_seq1	34.3329	-1.78956	1.34012	0.000432903	0.00948687	XP_022872648.1uncharacterized protein LOC111391628	735	20	5.68353e-96	78.54						Coil (COILS); PTHR37371 (PANTHER); PTHR37371:SF1 (PANTHER); SSF58113 (SUPERFAMILY)	no GO terms	no GO terms
Fraxinus_pennsylvanica_120313_comp26906_c0_seq1	22.0116	1.80408	0.531358	5.64e-06	0.000356202	---NA---	425									no IPS match	no IPS match	no IPS match
Fraxinus_pennsylvanica_120313_comp26910_c0_seq1	2456.32	-1.29277	0.45752	9.32e-05	0.00297707	---NA---	925									no IPS match	no IPS match	no IPS match
Fraxinus_pennsylvanica_120313_comp26911_c0_seq1	925.72	-1.15697	0.341427	2.16e-05	0.000991324	XP_022871479.1leucine-rich repeat receptor-like protein kinase TDR	350	20	3.04114e-54	86.01	6	P:GO:0006468; F:GO:0004674; F:GO:0005524; F:GO:0033612; C:GO:0005886; C:GO:0016021	P:protein phosphorylation; F:protein serine/threonine kinase activity; F:ATP binding; F:receptor serine/threonine kinase binding; C:plasma membrane; C:integral component of membrane	EC:2.7.11	Transferring phosphorus-containing groups	G3DSA:1.10.510.10 (GENE3D); PTHR27000:SF532 (PANTHER); PTHR27000 (PANTHER)	no GO terms	no GO terms
Fraxinus_pennsylvanica_120313_comp26991_c0_seq1	65.4829	-1.06563	0.27799	4.49e-06	0.0002964	XP_022856081.13-ketoacyl-CoA synthase 11	211	20	6.7512e-31	96.14	3	P:GO:0006633; F:GO:0016747; C:GO:0016021	P:fatty acid biosynthetic process; F:transferase activity, transferring acyl groups other than amino-acyl groups; C:integral component of membrane			IPR013601 (PFAM); IPR016039 (G3DSA:3.40.47.GENE3D); IPR012392 (PANTHER); PTHR31561:SF103 (PANTHER); PS51257 (PROSITE_PROFILES); IPR016039 (SUPERFAMILY)	P:GO:0006633; F:GO:0003824; F:GO:0016747; C:GO:0016020	P:fatty acid biosynthetic process; F:catalytic activity; F:transferase activity, transferring acyl groups other than amino-acyl groups; C:membrane
Fraxinus_pennsylvanica_120313_comp27049_c0_seq1	6.67865	1.07418	0.636699	0.00172944	0.0258637	---NA---	369									no IPS match	no IPS match	no IPS match
Fraxinus_pennsylvanica_120313_comp27105_c0_seq1	9.75656	2.12861	0.801565	1.95e-05	0.000915455	---NA---	350									no IPS match	no IPS match	no IPS match
Fraxinus_pennsylvanica_120313_comp27149_c0_seq1	242.15	2.28063	1.05584	4.92e-05	0.00184517	XP_022877185.1galactinol synthase 1-like	220	20	2.90727e-45	96.71	3	P:GO:0006012; F:GO:0015020; F:GO:0047216	P:galactose metabolic process; F:glucuronosyltransferase activity; F:inositol 3-alpha-galactosyltransferase activity	EC:2.4.1.17; EC:2.4.1.123	Glucuronosyltransferase; Inositol 3-alpha-galactosyltransferase	IPR002495 (PFAM); IPR029044 (G3DSA:3.90.550.GENE3D); PTHR11183:SF118 (PANTHER); PTHR11183 (PANTHER); IPR029044 (SUPERFAMILY)	F:GO:0016757	F:transferase activity, transferring glycosyl groups
Fraxinus_pennsylvanica_120313_comp27159_c0_seq1	76.9231	-1.84943	0.828076	9.01e-05	0.00289902	XP_012837836.1 tetraspanin-8-like	280	20	5.94243e-11	95.26	3	C:GO:0005886; C:GO:0009506; C:GO:0016021	C:plasma membrane; C:plasmodesma; C:integral component of membrane			PTHR32191 (PANTHER); PTHR32191:SF2 (PANTHER)	no GO terms	no GO terms
Fraxinus_pennsylvanica_120313_comp27159_c1_seq1	101.192	-1.08978	0.723849	0.00211731	0.0297413	XP_006350060.1 tetraspanin-8-like	250	20	2.64533e-33	95.66	3	C:GO:0005886; C:GO:0009506; C:GO:0016021	C:plasma membrane; C:plasmodesma; C:integral component of membrane			IPR018499 (PFAM); PTHR32191:SF60 (PANTHER); PTHR32191 (PANTHER)	C:GO:0016021	C:integral component of membrane
Fraxinus_pennsylvanica_120313_comp27175_c0_seq1	10.2245	-1.68229	0.833804	0.00019751	0.00524307	XP_022868923.1probable receptor-like protein kinase At5g24010	368	20	1.71034e-53	73.43	2	P:GO:0006468; C:GO:0016020	P:protein phosphorylation; C:membrane			G3DSA:1.10.510.10 (GENE3D); PTHR27003:SF321 (PANTHER); PTHR27003 (PANTHER)	no GO terms	no GO terms
Fraxinus_pennsylvanica_120313_comp27217_c0_seq1	31.2562	3.83777	0.777042	2.26e-09	6.72e-07	---NA---	277									no IPS match	no IPS match	no IPS match
Fraxinus_pennsylvanica_120313_comp27373_c0_seq1	12.0365	1.13911	1.10097	0.00238634	0.032451	XP_022857695.1uncharacterized protein LOC111378699	211	20	3.8467e-24	67.33						PTHR33595:SF5 (PANTHER); PTHR33595 (PANTHER)	no GO terms	no GO terms
Fraxinus_pennsylvanica_120313_comp27399_c0_seq1	11.7454	1.24787	0.675656	0.000814921	0.0150362	XP_022873575.1probable WRKY transcription factor 35	573	20	1.6615e-113	76.67	1	F:GO:0003677	F:DNA binding			mobidb-lite (MOBIDB_LITE); mobidb-lite (MOBIDB_LITE); mobidb-lite (MOBIDB_LITE); PTHR32096:SF18 (PANTHER); PTHR32096 (PANTHER)	no GO terms	no GO terms
Fraxinus_pennsylvanica_120313_comp27518_c0_seq1	90.3133	4.27913	0.684395	3.43e-12	3.98e-09	XP_022842519.1protein TIFY 10A-like	607	20	1.72829e-75	66.09	2	P:GO:0048583; F:GO:0005515	P:regulation of response to stimulus; F:protein binding			IPR018467 (PFAM); IPR010399 (PFAM); mobidb-lite (MOBIDB_LITE); mobidb-lite (MOBIDB_LITE); PTHR33077:SF52 (PANTHER); IPR040390 (PANTHER); IPR010399 (PROSITE_PROFILES)	no GO terms	no GO terms
Fraxinus_pennsylvanica_120313_comp27539_c0_seq1	6.31817	-1.02894	0.73792	0.00291745	0.0373027	---NA---	231									no IPS match	no IPS match	no IPS match
Fraxinus_pennsylvanica_120313_comp27626_c0_seq2	34.237	3.36319	0.661115	6.2e-10	2.39e-07	XP_022892171.1uncharacterized protein LOC111407074	811	20	1.8743e-155	88.34						PTHR31439 (PANTHER); PTHR31439:SF6 (PANTHER)	no GO terms	no GO terms
Fraxinus_pennsylvanica_120313_comp27736_c0_seq1	8.8705	2.05964	1.04292	0.000100706	0.0031575	XP_022850798.1flavonol synthase/flavanone 3-hydroxylase-like isoform X2	356	20	9.77419e-67	81.99	1	F:GO:0051213	F:dioxygenase activity			IPR027443 (G3DSA:2.60.120.GENE3D); mobidb-lite (MOBIDB_LITE); SSF51197 (SUPERFAMILY)	no GO terms	no GO terms
Fraxinus_pennsylvanica_120313_comp27768_c0_seq2	10.9909	-1.99051	1.07893	0.000144152	0.00414614	XP_022852649.1transcription factor MYB25-like	372	20	5.74281e-64	67	2	F:GO:0003677; C:GO:0005634	F:DNA binding; C:nucleus			G3DSA:1.10.10.60 (GENE3D); IPR001005 (PFAM); IPR015495 (PANTHER); PTHR45614:SF57 (PANTHER); IPR017930 (PROSITE_PROFILES); IPR001005 (CDD); IPR009057 (SUPERFAMILY)	F:GO:0003677	F:DNA binding
Fraxinus_pennsylvanica_120313_comp27835_c0_seq1	17.8574	2.54401	0.658884	1.72e-07	2.25e-05	---NA---	234									no IPS match	no IPS match	no IPS match
Fraxinus_pennsylvanica_120313_comp27848_c0_seq1	30.3061	2.24136	0.772855	8.2e-06	0.000467421	XP_027179627.1laccase-17-like isoform X1	500	20	1.90744e-50	97.45	4	P:GO:0046274; P:GO:0055114; F:GO:0005507; F:GO:0052716	P:lignin catabolic process; P:obsolete oxidation-reduction process; F:copper ion binding; F:hydroquinone:oxygen oxidoreductase activity	EC:1.10.3; EC:1.10.3.2	Acting on diphenols and related substances as donors; Laccase	IPR008972 (G3DSA:2.60.40.GENE3D); PTHR11709 (PANTHER); PTHR11709:SF235 (PANTHER); IPR002355 (PROSITE_PATTERNS); IPR008972 (SUPERFAMILY)	F:GO:0005507	F:copper ion binding
Fraxinus_pennsylvanica_120313_comp27952_c0_seq1	61.4274	-1.6919	0.472237	4.44e-06	0.000294948	XP_022881313.1probable inactive receptor kinase At4g23740	233	20	3.37727e-27	83.07	4	P:GO:0006468; F:GO:0004672; F:GO:0005524; C:GO:0016021	P:protein phosphorylation; F:protein kinase activity; F:ATP binding; C:integral component of membrane			IPR013210 (PFAM); PTHR27008 (PANTHER); PTHR27008:SF112 (PANTHER)	no GO terms	no GO terms
Fraxinus_pennsylvanica_120313_comp27994_c0_seq1	426.336	-1.55205	0.291523	4.88e-09	1.27e-06	---NA---	284									no IPS match	no IPS match	no IPS match
Fraxinus_pennsylvanica_120313_comp28068_c0_seq1	4.11534	1.54972	0.969535	0.000518652	0.0108296	---NA---	231									no IPS match	no IPS match	no IPS match
Fraxinus_pennsylvanica_120313_comp28098_c0_seq1	596.567	-1.62557	0.336749	4.39e-08	7.48e-06	XP_022848015.1receptor-like protein 51	428	20	3.11924e-18	78.72	1	C:GO:0016020	C:membrane			mobidb-lite (MOBIDB_LITE); PTHR27008:SF345 (PANTHER); PTHR27008 (PANTHER)	no GO terms	no GO terms
Fraxinus_pennsylvanica_120313_comp28158_c0_seq1	5.75501	-1.76064	1.57609	0.000534015	0.0110625	---NA---	385									no IPS match	no IPS match	no IPS match
Fraxinus_pennsylvanica_120313_comp28183_c0_seq1	26.6433	1.00599	0.384197	0.000239792	0.00606618	XP_022882235.1zinc finger protein 4-like	220	1	4.15528e-05	83.33						no IPS match	no IPS match	no IPS match
Fraxinus_pennsylvanica_120313_comp28194_c0_seq1	7.8377	1.39017	1.56422	0.0011215	0.0189164	XP_027079810.1cytochrome P450 CYP72A219-like	292	20	1.02139e-37	93.88	6	P:GO:0055114; F:GO:0004497; F:GO:0005506; F:GO:0016705; F:GO:0020037; F:GO:0050616	P:obsolete oxidation-reduction process; F:monooxygenase activity; F:iron ion binding; F:oxidoreductase activity, acting on paired donors, with incorporation or reduction of molecular oxygen; F:heme binding; F:secologanin synthase activity	EC:1.3.3.9	Acting on the CH-CH group of donors	IPR002401 (PRINTS); IPR001128 (PFAM); IPR036396 (G3DSA:1.10.630.GENE3D); PTHR24282:SF148 (PANTHER); PTHR24282 (PANTHER); IPR017972 (PROSITE_PATTERNS); IPR036396 (SUPERFAMILY)	P:GO:0055114; F:GO:0005506; F:GO:0016705; F:GO:0020037	P:obsolete oxidation-reduction process; F:iron ion binding; F:oxidoreductase activity, acting on paired donors, with incorporation or reduction of molecular oxygen; F:heme binding
Fraxinus_pennsylvanica_120313_comp28195_c0_seq1	9.03732	1.24646	0.97563	0.0015968	0.0243924	XP_022894597.1transcription factor bHLH18-like	281	20	6.40156e-35	77.78	1	F:GO:0046983	F:protein dimerization activity			PTHR45959 (PANTHER)	no GO terms	no GO terms
Fraxinus_pennsylvanica_120313_comp28196_c0_seq1	35.3923	-1.58067	0.537036	3.62e-05	0.00147865	XP_022841919.1uncharacterized protein At3g28850	356	20	3.31751e-45	62.79	7	P:GO:0022900; P:GO:0045454; P:GO:0055114; F:GO:0009055; F:GO:0015035; C:GO:0005623; C:GO:0009506	P:electron transport chain; P:cell redox homeostasis; P:obsolete oxidation-reduction process; F:electron transfer activity; F:protein disulfide oxidoreductase activity; C:obsolete cell; C:plasmodesma			Coil (COILS); mobidb-lite (MOBIDB_LITE); mobidb-lite (MOBIDB_LITE); PTHR45669 (PANTHER); PTHR45669:SF12 (PANTHER)	no GO terms	no GO terms
Fraxinus_pennsylvanica_120313_comp28239_c0_seq1	696.295	-1.56662	0.262136	1.23e-10	6.91e-08	XP_022881142.1monocopper oxidase-like protein SKU5	562	20	1.92283e-127	96.29	3	P:GO:0055114; F:GO:0005507; F:GO:0008447	P:obsolete oxidation-reduction process; F:copper ion binding; F:L-ascorbate oxidase activity	EC:1.10.3; EC:1.10.3.3	Acting on diphenols and related substances as donors; L-ascorbate oxidase	IPR008972 (G3DSA:2.60.40.GENE3D); IPR011706 (PFAM); PTHR11709 (PANTHER); PTHR11709:SF123 (PANTHER); IPR008972 (SUPERFAMILY)	P:GO:0055114; F:GO:0005507; F:GO:0016491	P:obsolete oxidation-reduction process; F:copper ion binding; F:oxidoreductase activity
Fraxinus_pennsylvanica_120313_comp28308_c0_seq1	46.6221	-1.0955	0.590782	0.00122586	0.0201675	XP_022868127.1protein STICHEL-like	364	20	2.16911e-74	80.87	6	P:GO:0006260; P:GO:0071897; F:GO:0003677; F:GO:0003887; F:GO:0005524; C:GO:0009360	P:DNA replication; P:DNA biosynthetic process; F:DNA binding; F:DNA-directed DNA polymerase activity; F:ATP binding; C:DNA polymerase III complex	EC:2.7.7.7	DNA-directed DNA polymerase	no IPS match	no IPS match	no IPS match
Fraxinus_pennsylvanica_120313_comp28314_c0_seq1	153.577	-1.2391	0.34974	1.26e-05	0.000653579	---NA---	368									no IPS match	no IPS match	no IPS match
Fraxinus_pennsylvanica_120313_comp28359_c0_seq1	168.255	2.12678	1.02101	7.28e-05	0.00246583	---NA---	556									no IPS match	no IPS match	no IPS match
Fraxinus_pennsylvanica_120313_comp28361_c0_seq1	104.651	-1.01679	0.38541	0.000224302	0.00574996	---NA---	246									no IPS match	no IPS match	no IPS match
Fraxinus_pennsylvanica_120313_comp28378_c0_seq1	19.8844	1.07455	0.665923	0.0019291	0.0279074	---NA---	218									Coil (COILS)	no GO terms	no GO terms
Fraxinus_pennsylvanica_120313_comp28382_c0_seq2	34.3617	-1.27883	0.255704	3.79e-08	6.64e-06	XP_024967510.1UDP-xylose transporter 3-like isoform X2	257	20	2.55859e-07	99.23	1	C:GO:0016021	C:integral component of membrane			PTHR11132:SF324 (PANTHER); PTHR11132 (PANTHER)	no GO terms	no GO terms
Fraxinus_pennsylvanica_120313_comp28484_c0_seq1	23.5621	1.52149	0.342053	3.13e-07	3.67e-05	XP_022137003.1cryptochrome-1 isoform X2	304	20	2.78483e-64	98.91	2	P:GO:0009785; F:GO:0009882	P:blue light signaling pathway; F:blue light photoreceptor activity			IPR005101 (PFAM); G3DSA:1.10.579.10 (GENE3D); PTHR11455:SF50 (PANTHER); PTHR11455 (PANTHER); IPR018394 (PROSITE_PATTERNS); IPR036134 (SUPERFAMILY)	no GO terms	no GO terms
Fraxinus_pennsylvanica_120313_comp28516_c0_seq1	125.601	2.13778	0.825475	2.27e-05	0.00103189	XP_022858475.1probable strigolactone esterase DAD2	1201	20	0	93.42	1	F:GO:0080030	F:methyl indole-3-acetate esterase activity	EC:3.1.1.1	Carboxylesterase	Coil (COILS); IPR000073 (PFAM); IPR029058 (G3DSA:3.40.50.GENE3D); PTHR43039:SF4 (PANTHER); PTHR43039 (PANTHER); IPR029058 (SUPERFAMILY)	no GO terms	no GO terms
Fraxinus_pennsylvanica_120313_comp28518_c0_seq2	94.7503	-1.49443	0.398693	4.44e-06	0.000294948	XP_022881313.1probable inactive receptor kinase At4g23740	726	20	4.31547e-25	76.76	4	P:GO:0006468; F:GO:0004672; F:GO:0005524; C:GO:0016021	P:protein phosphorylation; F:protein kinase activity; F:ATP binding; C:integral component of membrane			IPR032675 (G3DSA:3.80.10.GENE3D); PTHR27008:SF310 (PANTHER); PTHR27008 (PANTHER); SSF52058 (SUPERFAMILY)	no GO terms	no GO terms
Fraxinus_pennsylvanica_120313_comp28538_c0_seq1	5.44572	-1.0766	0.955741	0.00290196	0.0371957	---NA---	544									no IPS match	no IPS match	no IPS match
Fraxinus_pennsylvanica_120313_comp28626_c0_seq1	179.245	-1.64628	0.485385	9.06e-06	0.000504543	XP_022887183.1receptor-like kinase TMK4	496	20	9.52874e-74	83.2	4	P:GO:0006468; F:GO:0004674; F:GO:0005524; C:GO:0016021	P:protein phosphorylation; F:protein serine/threonine kinase activity; F:ATP binding; C:integral component of membrane	EC:2.7.11	Transferring phosphorus-containing groups	G3DSA:3.30.200.20 (GENE3D); mobidb-lite (MOBIDB_LITE); mobidb-lite (MOBIDB_LITE); PTHR27001:SF843 (PANTHER); PTHR27001 (PANTHER); IPR017441 (PROSITE_PATTERNS); IPR000719 (PROSITE_PROFILES); IPR011009 (SUPERFAMILY)	P:GO:0006468; F:GO:0004672; F:GO:0005524	P:protein phosphorylation; F:protein kinase activity; F:ATP binding
Fraxinus_pennsylvanica_120313_comp28649_c0_seq1	203.35	-1.23032	0.433501	0.000100238	0.00314552	XP_022848899.1uncharacterized protein LOC111371242	601	20	4.06103e-56	92.99						IPR012876 (PFAM); mobidb-lite (MOBIDB_LITE); mobidb-lite (MOBIDB_LITE); IPR012876 (PANTHER); PTHR33108:SF2 (PANTHER)	no GO terms	no GO terms
Fraxinus_pennsylvanica_120313_comp28856_c0_seq1	20.2127	1.25032	0.40716	5.18e-05	0.00192029	XP_022874902.1zinc finger protein CONSTANS-LIKE 5-like isoform X1	298	20	1.00073e-26	77.69	1	C:GO:0005634	C:nucleus			no IPS match	no IPS match	no IPS match
Fraxinus_pennsylvanica_120313_comp28900_c0_seq1	15.9138	1.22624	0.507095	0.000282007	0.00687473	XP_008813402.1beta-galactosidase 8-like	373	20	2.29552e-77	93.75	4	P:GO:0005975; F:GO:0004565; F:GO:0030246; C:GO:0005618	P:carbohydrate metabolic process; F:beta-galactosidase activity; F:carbohydrate binding; C:cell wall	EC:3.2.1.23	Beta-galactosidase	IPR001944 (PRINTS); IPR031330 (PFAM); G3DSA:3.20.20.80 (GENE3D); PTHR23421:SF148 (PANTHER); IPR001944 (PANTHER); IPR017853 (SUPERFAMILY)	P:GO:0005975; F:GO:0004553	P:carbohydrate metabolic process; F:hydrolase activity, hydrolyzing O-glycosyl compounds
Fraxinus_pennsylvanica_120313_comp28924_c0_seq1	436.36	-1.26922	0.490149	0.000173861	0.00475801	---NA---	288									no IPS match	no IPS match	no IPS match
Fraxinus_pennsylvanica_120313_comp28944_c0_seq1	4.93347	1.64118	1.88528	0.000630494	0.0124843	---NA---	476									no IPS match	no IPS match	no IPS match
Fraxinus_pennsylvanica_120313_comp28948_c0_seq1	659.178	1.54315	0.714546	0.00021584	0.00559583	---NA---	317									mobidb-lite (MOBIDB_LITE)	no GO terms	no GO terms
Fraxinus_pennsylvanica_120313_comp28964_c0_seq1	30.3357	-1.54757	1.79273	0.000760398	0.01429	XP_022895399.1citrate-binding protein-like	356	20	2.26126e-42	91.96	2	F:GO:0016829; F:GO:0030246	F:lyase activity; F:carbohydrate binding			PTHR33681 (PANTHER); PTHR33681:SF11 (PANTHER)	no GO terms	no GO terms
Fraxinus_pennsylvanica_120313_comp29056_c0_seq1	44.5823	1.62503	0.602533	5.79e-05	0.00208599	---NA---	250									no IPS match	no IPS match	no IPS match
Fraxinus_pennsylvanica_120313_comp29065_c0_seq1	22.3765	-1.08174	0.462262	0.000446738	0.00969702	---NA---	324									no IPS match	no IPS match	no IPS match
Fraxinus_pennsylvanica_120313_comp29079_c0_seq1	9.09516	1.48703	0.983673	0.000672992	0.0130987	XP_022865457.1uncharacterized protein LOC111385308	274	20	2.59768e-09	81.86						no IPS match	no IPS match	no IPS match
Fraxinus_pennsylvanica_120313_comp29117_c0_seq1	36.1152	-1.02719	0.404204	0.000289492	0.00699885	XP_022871440.1uncharacterized protein LOC111390608 isoform X2	358	20	2.96158e-77	93.49	2	F:GO:0008146; C:GO:0016021	F:sulfotransferase activity; C:integral component of membrane			G3DSA:3.40.50.300 (GENE3D); PTHR32175 (PANTHER); PTHR32175:SF14 (PANTHER); IPR027417 (SUPERFAMILY)	no GO terms	no GO terms
Fraxinus_pennsylvanica_120313_comp29184_c0_seq1	216.438	2.23124	0.876419	2.15e-05	0.000988781	---NA---	231									no IPS match	no IPS match	no IPS match
Fraxinus_pennsylvanica_120313_comp29200_c0_seq1	134.271	-1.15206	0.468209	0.000294961	0.00709587	XP_027093179.1protein GIGANTEA-like	208	20	8.85953e-33	93.04	1	P:GO:2000028	P:regulation of photoperiodism, flowering			PTHR36319:SF2 (PANTHER); IPR026211 (PANTHER)	P:GO:2000028	P:regulation of photoperiodism, flowering
Fraxinus_pennsylvanica_120313_comp29203_c0_seq1	230.416	-2.44866	0.431272	1.88e-11	1.45e-08	---NA---	365									no IPS match	no IPS match	no IPS match
Fraxinus_pennsylvanica_120313_comp29209_c0_seq1	105.326	1.41202	0.54277	0.000123185	0.00367769	XP_022887039.1probable pectinesterase/pectinesterase inhibitor 34	282	20	6.96856e-31	88.11	7	P:GO:0042545; P:GO:0043086; P:GO:0045490; F:GO:0030599; F:GO:0045330; F:GO:0046910; C:GO:0016021	P:cell wall modification; P:negative regulation of catalytic activity; P:pectin catabolic process; F:pectinesterase activity; F:aspartyl esterase activity; F:pectinesterase inhibitor activity; C:integral component of membrane	EC:3.1.1.11; EC:3.1.1.1	Pectinesterase; Carboxylesterase	IPR012334 (G3DSA:2.160.20.GENE3D); IPR000070 (PFAM); PTHR31707:SF222 (PANTHER); PTHR31707 (PANTHER); IPR011050 (SUPERFAMILY)	P:GO:0042545; F:GO:0030599	P:cell wall modification; F:pectinesterase activity
Fraxinus_pennsylvanica_120313_comp29248_c0_seq1	7.35034	-1.32938	0.680418	0.000545623	0.0111982	---NA---	253									no IPS match	no IPS match	no IPS match
Fraxinus_pennsylvanica_120313_comp29276_c0_seq1	10.8453	1.11903	0.724115	0.00183939	0.0269402	XP_022882327.1F-box/LRR-repeat protein 3	452	20	1.96913e-30	84.93						IPR041567 (PFAM); G3DSA:1.20.1280.50 (GENE3D); IPR036047 (SUPERFAMILY)	F:GO:0005515	F:protein binding
Fraxinus_pennsylvanica_120313_comp29300_c0_seq1	16.3905	2.45347	1.29014	6.74e-05	0.00233021	---NA---	763									no IPS match	no IPS match	no IPS match
Fraxinus_pennsylvanica_120313_comp29307_c0_seq1	159.995	-1.58614	0.458585	8.76e-06	0.000490411	XP_012834396.1 actin	246	20	4.5189e-50	99.7	3	F:GO:0005524; C:GO:0005737; C:GO:0005856	F:ATP binding; C:cytoplasm; C:cytoskeleton			IPR004000 (PFAM); G3DSA:3.90.640.10 (GENE3D); PTHR11937:SF400 (PANTHER); IPR004000 (PANTHER); SSF53067 (SUPERFAMILY)	no GO terms	no GO terms
Fraxinus_pennsylvanica_120313_comp29310_c0_seq1	116.922	-1.27179	0.347316	8.32e-06	0.000471936	XP_022863468.1putative dual specificity protein phosphatase DSP8	209	20	1.64708e-43	88.68	3	P:GO:0035335; F:GO:0004725; F:GO:0008138	P:peptidyl-tyrosine dephosphorylation; F:protein tyrosine phosphatase activity; F:protein tyrosine/serine/threonine phosphatase activity	EC:3.1.3.16; EC:3.1.3.48	Protein-serine/threonine phosphatase; Protein-tyrosine-phosphatase	no IPS match	no IPS match	no IPS match
Fraxinus_pennsylvanica_120313_comp29393_c0_seq1	350.132	-1.08994	0.347017	4.83e-05	0.00182327	XP_022751274.1putative Polycomb group protein ASXL3	338	20	4.78058e-51	80.6						IPR012881 (PFAM); mobidb-lite (MOBIDB_LITE); mobidb-lite (MOBIDB_LITE); mobidb-lite (MOBIDB_LITE); PTHR31865:SF16 (PANTHER); PTHR31865 (PANTHER)	no GO terms	no GO terms
Fraxinus_pennsylvanica_120313_comp29442_c0_seq1	69.7218	-1.4818	0.609588	0.000149277	0.00426758	XP_022888273.1UDP-URONIC ACID TRANSPORTER 1-like	356	20	5.24347e-15	89.98	4	P:GO:0090481; F:GO:0015165; F:GO:0015297; C:GO:0016021	P:pyrimidine nucleotide-sugar transmembrane transport; F:pyrimidine nucleotide-sugar transmembrane transporter activity; F:antiporter activity; C:integral component of membrane			mobidb-lite (MOBIDB_LITE); PTHR11132:SF239 (PANTHER); PTHR11132 (PANTHER)	no GO terms	no GO terms
Fraxinus_pennsylvanica_120313_comp29445_c0_seq1	31.3662	1.00332	0.623733	0.00241512	0.0326929	XP_015866416.1beta-galactosidase 1	233	20	3.00362e-06	100	7	P:GO:0005975; P:GO:0008152; F:GO:0004553; F:GO:0004565; F:GO:0016787; F:GO:0016798; F:GO:0030246	P:carbohydrate metabolic process; P:metabolic process; F:hydrolase activity, hydrolyzing O-glycosyl compounds; F:beta-galactosidase activity; F:hydrolase activity; F:hydrolase activity, acting on glycosyl bonds; F:carbohydrate binding			no IPS match	no IPS match	no IPS match
Fraxinus_pennsylvanica_120313_comp29495_c0_seq1	27.1679	-1.25839	0.502933	0.000217829	0.00562943	XP_022846070.1scarecrow-like protein 28	218	20	5.74608e-29	84.24	4	P:GO:0006355; P:GO:1900459; F:GO:0003700; F:GO:0043565	P:regulation of transcription, DNA-templated; P:positive regulation of brassinosteroid mediated signaling pathway; F:DNA-binding transcription factor activity; F:sequence-specific DNA binding			no IPS match	no IPS match	no IPS match
Fraxinus_pennsylvanica_120313_comp29581_c0_seq1	83.3122	2.65114	1.51848	7.21e-05	0.00245093	XP_012845429.1 nudix hydrolase 8-like isoform X1	485	20	5.31179e-59	84.45	1	F:GO:0016787	F:hydrolase activity			G3DSA:3.90.79.10 (GENE3D); PTHR13994:SF36 (PANTHER); PTHR13994 (PANTHER); IPR015797 (SUPERFAMILY)	F:GO:0016787	F:hydrolase activity
Fraxinus_pennsylvanica_120313_comp29583_c0_seq1	281.807	-1.00142	0.519719	0.00134763	0.0215896	XP_022869000.1bZIP transcription factor 11-like	349	6	6.1444e-12	91.07						no IPS match	no IPS match	no IPS match
Fraxinus_pennsylvanica_120313_comp29611_c0_seq1	63.3797	1.21679	0.470465	0.000193678	0.00517359	XP_022875076.1auxin response factor 4 isoform X2	203	20	1.18464e-28	69.62	5	P:GO:0006355; P:GO:0009725; P:GO:0009734; F:GO:0003677; C:GO:0005634	P:regulation of transcription, DNA-templated; P:response to hormone; P:auxin-activated signaling pathway; F:DNA binding; C:nucleus			no IPS match	no IPS match	no IPS match
Fraxinus_pennsylvanica_120313_comp29626_c0_seq1	93.9751	-1.38941	0.398369	1.25e-05	0.000648047	XP_022857620.1kinesin-like protein KIN-14F	261	20	1.20475e-45	66.01						mobidb-lite (MOBIDB_LITE); mobidb-lite (MOBIDB_LITE); mobidb-lite (MOBIDB_LITE)	no GO terms	no GO terms
Fraxinus_pennsylvanica_120313_comp29637_c0_seq1	47.893	-1.18858	0.38249	5e-05	0.00187189	XP_022861854.1uncharacterized protein LOC111382183 isoform X2	527	20	7.56832e-80	79.18						IPR008581 (PFAM); mobidb-lite (MOBIDB_LITE); mobidb-lite (MOBIDB_LITE); PTHR33167 (PANTHER); PTHR33167:SF29 (PANTHER)	no GO terms	no GO terms
Fraxinus_pennsylvanica_120313_comp29638_c0_seq2	65.9588	1.38573	0.772681	0.000602262	0.0120494	XP_022870015.1LOB domain-containing protein 38-like	750	20	1.02139e-72	75.95						IPR004883 (PFAM); PTHR31304:SF27 (PANTHER); PTHR31304 (PANTHER); IPR004883 (PROSITE_PROFILES)	no GO terms	no GO terms
Fraxinus_pennsylvanica_120313_comp29639_c0_seq1	728.739	-1.33905	0.390672	1.62e-05	0.000798325	XP_022875219.1auxin-induced in root cultures protein 12	282	20	7.27682e-56	83.08	2	P:GO:0055114; C:GO:0016021	P:obsolete oxidation-reduction process; C:integral component of membrane			IPR005018 (PFAM); PTHR23130 (PANTHER); PTHR23130:SF157 (PANTHER)	no GO terms	no GO terms
Fraxinus_pennsylvanica_120313_comp29674_c0_seq1	115.496	1.42329	0.414118	1.37e-05	0.000698663	---NA---	315									no IPS match	no IPS match	no IPS match
Fraxinus_pennsylvanica_120313_comp29688_c0_seq1	13.0585	-1.23576	0.556741	0.00042379	0.00932631	---NA---	834									no IPS match	no IPS match	no IPS match
Fraxinus_pennsylvanica_120313_comp29776_c0_seq1	34.4352	1.00209	0.886035	0.0037575	0.0446968	XP_022853743.1ABC transporter C family member 10-like	476	20	1.73869e-94	87.69	5	P:GO:0034220; F:GO:0005524; F:GO:0016887; F:GO:0042626; C:GO:0016021	P:ion transmembrane transport; F:ATP binding; F:ATPase activity; F:ATPase-coupled transmembrane transporter activity; C:integral component of membrane	EC:3.6.1.3; EC:3.6.1.15	Adenosinetriphosphatase; Nucleoside-triphosphate phosphatase	IPR036640 (G3DSA:1.20.1560.GENE3D); PTHR24223 (PANTHER); PTHR24223:SF369 (PANTHER); IPR011527 (PROSITE_PROFILES); IPR036640 (SUPERFAMILY)	P:GO:0055085; F:GO:0005524; F:GO:0042626; C:GO:0016021	P:transmembrane transport; F:ATP binding; F:ATPase-coupled transmembrane transporter activity; C:integral component of membrane
Fraxinus_pennsylvanica_120313_comp29797_c0_seq1	23.1762	-1.65621	1.20825	0.000540094	0.0111254	XP_012858222.1 cyclin-U4-1	332	20	1.36883e-55	84.27	3	P:GO:0000079; F:GO:0016301; F:GO:0019901	P:regulation of cyclin-dependent protein serine/threonine kinase activity; F:kinase activity; F:protein kinase binding			G3DSA:1.10.472.10 (GENE3D); IPR013922 (PFAM); PTHR15615:SF91 (PANTHER); PTHR15615 (PANTHER)	P:GO:0000079; F:GO:0019901	P:regulation of cyclin-dependent protein serine/threonine kinase activity; F:protein kinase binding
Fraxinus_pennsylvanica_120313_comp29804_c0_seq2	7.16181	-1.01295	1.10233	0.00345401	0.042196	XP_023730927.1uncharacterized protein LOC111878649	303	20	2.66237e-05	81.55						no IPS match	no IPS match	no IPS match
Fraxinus_pennsylvanica_120313_comp29879_c0_seq1	15.6952	2.28293	1.91286	0.000221263	0.00569802	XP_022852666.1disease resistance protein RPM1-like	1213	20	0	73.49						Coil (COILS); IPR002182 (PFAM); IPR032675 (G3DSA:3.80.10.GENE3D); PTHR23155:SF1038 (PANTHER); PTHR23155 (PANTHER); SSF52058 (SUPERFAMILY); IPR027417 (SUPERFAMILY)	F:GO:0043531	F:ADP binding
Fraxinus_pennsylvanica_120313_comp29971_c0_seq1	29.6972	1.22037	0.654495	0.000855099	0.015571	XP_022853423.1uncharacterized protein LOC111374898	469	20	6.60856e-88	66.39						PTHR34206 (PANTHER); PTHR34206:SF1 (PANTHER)	no GO terms	no GO terms
Fraxinus_pennsylvanica_120313_comp30067_c0_seq1	5.6381	-1.23745	1.19538	0.0017861	0.0264513	XP_022841762.1acid beta-fructofuranosidase-like	356	20	6.5248e-71	88.94	4	P:GO:0005985; F:GO:0004575; C:GO:0005775; C:GO:0016021	P:sucrose metabolic process; F:sucrose alpha-glucosidase activity; C:vacuolar lumen; C:integral component of membrane	EC:3.2.1.20; EC:3.2.1.26; EC:3.2.1.48	Alpha-glucosidase; Beta-fructofuranosidase; Sucrose alpha-glucosidase	IPR013148 (PFAM); IPR023296 (G3DSA:2.115.10.GENE3D); PTHR31953 (PANTHER); PTHR31953:SF34 (PANTHER); IPR023296 (SUPERFAMILY)	no GO terms	no GO terms
Fraxinus_pennsylvanica_120313_comp30068_c0_seq2	30.6607	-3.27636	3.05018	8.66e-05	0.002816	XP_022862134.1diaminopimelate epimerase, chloroplastic	281	2	5.95027e-16	73.47						no IPS match	no IPS match	no IPS match
Fraxinus_pennsylvanica_120313_comp30077_c0_seq1	36.4726	-1.27682	0.772851	0.000997588	0.0173427	XP_027094002.1F-box/LRR-repeat protein At3g26922-like	1333	20	1.3734e-97	49.33						Coil (COILS); IPR032675 (G3DSA:3.80.10.GENE3D); PTHR32212 (PANTHER); PTHR32212:SF260 (PANTHER); IPR001810 (PROSITE_PROFILES); IPR036047 (SUPERFAMILY); SSF52047 (SUPERFAMILY)	F:GO:0005515	F:protein binding
Fraxinus_pennsylvanica_120313_comp30117_c0_seq1	342.202	1.08036	0.486646	0.00059474	0.0119381	---NA---	585									no IPS match	no IPS match	no IPS match
Fraxinus_pennsylvanica_120313_comp30119_c0_seq1	40.4603	1.18233	0.430056	0.000135875	0.00397109	XP_013709225.1dof zinc finger protein DOF5.3-like	257	20	6.94483e-28	98.47	2	P:GO:0006355; F:GO:0003677	P:regulation of transcription, DNA-templated; F:DNA binding			mobidb-lite (MOBIDB_LITE); mobidb-lite (MOBIDB_LITE)	no GO terms	no GO terms
Fraxinus_pennsylvanica_120313_comp30157_c0_seq1	33.9066	1.17143	0.450636	0.000202791	0.00533898	XP_012841945.1PREDICTED: uncharacterized protein LOC105962192 isoform X2	635	20	4.91454e-27	64.67	1	F:GO:0003682	F:chromatin binding			no IPS match	no IPS match	no IPS match
Fraxinus_pennsylvanica_120313_comp30198_c0_seq1	54.453	-1.05469	0.429172	0.000347967	0.00804357	XP_022868998.1kinesin-like protein KIN-12D isoform X2	286	20	2.04707e-54	90.59						mobidb-lite (MOBIDB_LITE); mobidb-lite (MOBIDB_LITE); mobidb-lite (MOBIDB_LITE); PTHR37739:SF8 (PANTHER); PTHR37739 (PANTHER)	no GO terms	no GO terms
Fraxinus_pennsylvanica_120313_comp30302_c0_seq1	124.326	-1.01338	0.499175	0.00104921	0.0180004	XP_022878066.1protein EXORDIUM-like 5	228	20	4.04921e-08	95.68	1	C:GO:0016021	C:integral component of membrane			no IPS match	no IPS match	no IPS match
Fraxinus_pennsylvanica_120313_comp30314_c0_seq1	21.9797	1.41982	1.0069	0.000890483	0.0160061	XP_022929462.1cell division cycle protein 48 homolog	364	20	4.42703e-79	98.97	10	P:GO:0030433; P:GO:0030970; P:GO:0051228; P:GO:0071712; P:GO:0097352; F:GO:0005524; F:GO:0016887; F:GO:0031593; C:GO:0005829; C:GO:0034098	P:ubiquitin-dependent ERAD pathway; P:retrograde protein transport, ER to cytosol; P:mitotic spindle disassembly; P:ER-associated misfolded protein catabolic process; P:autophagosome maturation; F:ATP binding; F:ATPase activity; F:polyubiquitin modification-dependent protein binding; C:cytosol; C:VCP-NPL4-UFD1 AAA ATPase complex	EC:3.6.1.3; EC:3.6.1.15	Adenosinetriphosphatase; Nucleoside-triphosphate phosphatase	G3DSA:3.40.50.300 (GENE3D); IPR003959 (PFAM); PTHR23077:SF147 (PANTHER); PTHR23077 (PANTHER); cd00009 (CDD); IPR027417 (SUPERFAMILY)	F:GO:0005524	F:ATP binding
Fraxinus_pennsylvanica_120313_comp30372_c0_seq1	14.1458	2.19886	0.996261	5e-05	0.00187127	---NA---	238									no IPS match	no IPS match	no IPS match
Fraxinus_pennsylvanica_120313_comp30379_c0_seq1	10.3535	1.99063	0.956873	9.24e-05	0.00295603	XP_022851764.1probable 1-deoxy-D-xylulose-5-phosphate synthase 2, chloroplastic	474	20	2.10162e-90	81.81	2	P:GO:0016114; F:GO:0008661	P:terpenoid biosynthetic process; F:1-deoxy-D-xylulose-5-phosphate synthase activity	EC:2.2.1.7	1-deoxy-D-xylulose-5-phosphate synthase	G3DSA:3.40.50.970 (GENE3D); IPR005477 (PFAM); PTHR43322:SF4 (PANTHER); IPR005477 (PANTHER); IPR029061 (SUPERFAMILY)	P:GO:0016114; F:GO:0008661	P:terpenoid biosynthetic process; F:1-deoxy-D-xylulose-5-phosphate synthase activity
Fraxinus_pennsylvanica_120313_comp30441_c0_seq1	12.952	1.04606	0.644449	0.00207494	0.0293094	---NA---	207									mobidb-lite (MOBIDB_LITE)	no GO terms	no GO terms
Fraxinus_pennsylvanica_120313_comp30462_c0_seq1	213.336	-1.46714	0.342533	6.87e-07	6.85e-05	XP_022868127.1protein STICHEL-like	742	20	1.70757e-67	68.48	6	P:GO:0006260; P:GO:0071897; F:GO:0003677; F:GO:0003887; F:GO:0005524; C:GO:0009360	P:DNA replication; P:DNA biosynthetic process; F:DNA binding; F:DNA-directed DNA polymerase activity; F:ATP binding; C:DNA polymerase III complex			no IPS match	no IPS match	no IPS match
Fraxinus_pennsylvanica_120313_comp30541_c0_seq2	31.3353	-1.67452	0.633266	5.74e-05	0.00207242	XP_022887416.1protein ILITYHIA	1065	20	1.63395e-14	90.68	6	P:GO:0006417; P:GO:0033674; P:GO:0045859; F:GO:0019887; F:GO:0019901; F:GO:0043022	P:regulation of translation; P:positive regulation of kinase activity; P:regulation of protein kinase activity; F:protein kinase regulator activity; F:protein kinase binding; F:ribosome binding			G3DSA:1.10.510.10 (GENE3D); PTHR24055 (PANTHER); PTHR24055:SF434 (PANTHER)	no GO terms	no GO terms
Fraxinus_pennsylvanica_120313_comp30638_c0_seq1	19.6235	-1.13675	0.422318	0.000168448	0.00465771	XP_022895800.1uncharacterized protein LOC111409920 isoform X1	423	20	6.0665e-26	83.28						mobidb-lite (MOBIDB_LITE); mobidb-lite (MOBIDB_LITE); mobidb-lite (MOBIDB_LITE); IPR006476 (PANTHER); PTHR31871:SF21 (PANTHER)	no GO terms	no GO terms
Fraxinus_pennsylvanica_120313_comp30648_c0_seq1	4.38941	1.09367	0.83199	0.00250822	0.0335248	---NA---	231									no IPS match	no IPS match	no IPS match
Fraxinus_pennsylvanica_120313_comp30776_c0_seq1	4.47616	-1.30135	1.10919	0.00145285	0.0227662	XP_022842710.1serine/threonine-protein kinase ATG1c-like isoform X1	218	20	7.92012e-16	91.12	3	P:GO:0006468; F:GO:0004672; F:GO:0005524	P:protein phosphorylation; F:protein kinase activity; F:ATP binding			G3DSA:3.30.200.20 (GENE3D); PTHR24348:SF49 (PANTHER); PTHR24348 (PANTHER); IPR017441 (PROSITE_PATTERNS); IPR000719 (PROSITE_PROFILES); IPR011009 (SUPERFAMILY)	P:GO:0006468; F:GO:0004672; F:GO:0005524	P:protein phosphorylation; F:protein kinase activity; F:ATP binding
Fraxinus_pennsylvanica_120313_comp30811_c0_seq1	5.08114	1.59798	2.0439	0.000628778	0.0124605	XP_012859029.1PREDICTED: uncharacterized protein LOC105978158	454	20	1.35941e-19	61.42						PTHR33511 (PANTHER); PTHR33511:SF17 (PANTHER)	no GO terms	no GO terms
Fraxinus_pennsylvanica_120313_comp30821_c0_seq1	81.3459	1.09298	0.698915	0.00194998	0.0281159	XP_022877634.1protein NRT1/ PTR FAMILY 4.6-like isoform X1	652	20	1.64694e-109	90.4	5	P:GO:0035672; P:GO:1902600; F:GO:0015333; F:GO:0035673; C:GO:0016021	P:oligopeptide transmembrane transport; P:proton transmembrane transport; F:peptide:proton symporter activity; F:oligopeptide transmembrane transporter activity; C:integral component of membrane			G3DSA:1.20.1250.20 (GENE3D); IPR000109 (PFAM); IPR000109 (PANTHER); PTHR11654:SF379 (PANTHER); IPR036259 (SUPERFAMILY)	P:GO:0055085; F:GO:0022857; C:GO:0016020	P:transmembrane transport; F:transmembrane transporter activity; C:membrane
Fraxinus_pennsylvanica_120313_comp30877_c0_seq1	79.7066	-1.65195	0.586254	4.07e-05	0.00160514	XP_022894885.1probable methyltransferase PMT26	222	3	1.25125e-20	78.57						no IPS match	no IPS match	no IPS match
Fraxinus_pennsylvanica_120313_comp30918_c0_seq1	10.5413	-1.15864	0.58045	0.000798156	0.0148005	---NA---	469									no IPS match	no IPS match	no IPS match
Fraxinus_pennsylvanica_120313_comp31075_c0_seq1	138.522	1.36783	0.425761	2.9e-05	0.0012387	XP_022870878.1protein NPGR1 isoform X1	1185	20	0	83.98						Coil (COILS); PF13431 (PFAM); IPR011990 (G3DSA:1.25.40.GENE3D); PTHR44102 (PANTHER); PTHR44102:SF4 (PANTHER); IPR019734 (PROSITE_PROFILES); IPR013026 (PROSITE_PROFILES); IPR019734 (PROSITE_PROFILES); IPR011990 (SUPERFAMILY); IPR011990 (SUPERFAMILY)	F:GO:0005515	F:protein binding
Fraxinus_pennsylvanica_120313_comp31098_c0_seq1	20.8063	1.24703	0.707228	0.000929979	0.0164914	XP_022733971.1nascent polypeptide-associated complex subunit alpha-like protein 2	416	20	6.20426e-29	79.27	1	C:GO:0005854	C:nascent polypeptide-associated complex			G3DSA:1.10.8.10 (GENE3D); mobidb-lite (MOBIDB_LITE); mobidb-lite (MOBIDB_LITE); PTHR21713:SF20 (PANTHER); IPR016641 (PANTHER)	C:GO:0005854	C:nascent polypeptide-associated complex
Fraxinus_pennsylvanica_120313_comp31100_c0_seq1	10.707	2.41947	1.39288	9.5e-05	0.00302019	---NA---	917									no IPS match	no IPS match	no IPS match
Fraxinus_pennsylvanica_120313_comp31130_c0_seq1	180.236	-2.03202	0.780146	2.69e-05	0.00117293	XP_022889867.1aldehyde dehydrogenase family 2 member B4, mitochondrial	728	20	6.3984e-152	90.78	2	P:GO:0055114; F:GO:0016620	P:obsolete oxidation-reduction process; F:oxidoreductase activity, acting on the aldehyde or oxo group of donors, NAD or NADP as acceptor			IPR016162 (G3DSA:3.40.605.GENE3D); IPR015590 (PFAM); PTHR11699 (PANTHER); PTHR11699:SF225 (PANTHER); IPR016161 (SUPERFAMILY)	P:GO:0055114; F:GO:0016491	P:obsolete oxidation-reduction process; F:oxidoreductase activity
Fraxinus_pennsylvanica_120313_comp31132_c0_seq1	68.9806	-1.25894	0.521609	0.000265625	0.00658745	---NA---	228									no IPS match	no IPS match	no IPS match
Fraxinus_pennsylvanica_120313_comp31196_c0_seq1	6.42619	1.21888	0.719628	0.00111639	0.018852	---NA---	316									no IPS match	no IPS match	no IPS match
Fraxinus_pennsylvanica_120313_comp31226_c0_seq1	16.4675	-1.1547	0.994255	0.00223386	0.0309032	XP_022880632.1uncharacterized protein LOC111397900	588	20	1.60168e-58	86.23						Coil (COILS)	no GO terms	no GO terms
Fraxinus_pennsylvanica_120313_comp31232_c0_seq1	94.8855	-1.15568	0.410578	0.000118231	0.00355816	XP_022862863.1uncharacterized protein LOC111383038	301	20	1.84082e-67	90.78	2	F:GO:0016740; C:GO:0016021	F:transferase activity; C:integral component of membrane			IPR003378 (PFAM); PTHR10811:SF69 (PANTHER); PTHR10811 (PANTHER)	F:GO:0016757; C:GO:0016020	F:transferase activity, transferring glycosyl groups; C:membrane
Fraxinus_pennsylvanica_120313_comp31295_c0_seq1	574.694	-1.39617	0.236458	2.93e-10	1.33e-07	XP_022873665.1probably inactive leucine-rich repeat receptor-like protein kinase IMK2	989	20	0	85.39	8	P:GO:0006468; P:GO:0055114; F:GO:0004672; F:GO:0005524; F:GO:0032440; C:GO:0005886; C:GO:0009506; C:GO:0016021	P:protein phosphorylation; P:obsolete oxidation-reduction process; F:protein kinase activity; F:ATP binding; F:2-alkenal reductase [NAD(P)+] activity; C:plasma membrane; C:plasmodesma; C:integral component of membrane	EC:1.3.1.74	2-alkenal reductase (NAD(P)(+))	IPR001245 (PFAM); G3DSA:1.10.510.10 (GENE3D); mobidb-lite (MOBIDB_LITE); PTHR27008 (PANTHER); PTHR27008:SF257 (PANTHER); IPR000719 (PROSITE_PROFILES); IPR011009 (SUPERFAMILY)	P:GO:0006468; F:GO:0004672; F:GO:0005524	P:protein phosphorylation; F:protein kinase activity; F:ATP binding
Fraxinus_pennsylvanica_120313_comp31372_c0_seq1	18.4759	-4.62236	2.80413	1.79e-05	0.000858579	---NA---	326									no IPS match	no IPS match	no IPS match
Fraxinus_pennsylvanica_120313_comp31460_c0_seq1	7.77537	-1.44699	1.02674	0.000832247	0.015256	---NA---	426									no IPS match	no IPS match	no IPS match
Fraxinus_pennsylvanica_120313_comp31479_c0_seq1	68.617	-2.14797	0.334694	4.87e-13	7.27e-10	XP_022851051.1uncharacterized protein LOC111372869	1072	20	0	88.69	1	F:GO:0016787	F:hydrolase activity			Coil (COILS); IPR036691 (G3DSA:3.60.10.GENE3D); IPR005135 (PFAM); PTHR14859:SF3 (PANTHER); PTHR14859 (PANTHER); IPR036691 (SUPERFAMILY)	no GO terms	no GO terms
Fraxinus_pennsylvanica_120313_comp31517_c0_seq2	4.78484	1.73016	1.41912	0.000535898	0.0110764	YP_002608186.1maturase-related protein (mitochondrion)	888	20	7.94906e-11	83.77	1	P:GO:0006397	P:mRNA processing			no IPS match	no IPS match	no IPS match
Fraxinus_pennsylvanica_120313_comp31540_c0_seq1	568.577	-1.43272	0.299535	8.97e-08	1.34e-05	XP_015088062.1 metacaspase-4-like	270	20	2.12265e-33	67.83	2	P:GO:0006508; F:GO:0008233	P:proteolysis; F:peptidase activity			mobidb-lite (MOBIDB_LITE); mobidb-lite (MOBIDB_LITE)	no GO terms	no GO terms
Fraxinus_pennsylvanica_120313_comp31549_c0_seq1	34.5541	3.09085	1.32727	1.54e-05	0.000766018	XP_022842119.1uncharacterized protein LOC111365839	564	20	4.5087e-72	65.82						PTHR35291:SF3 (PANTHER); PTHR35291 (PANTHER)	no GO terms	no GO terms
Fraxinus_pennsylvanica_120313_comp31585_c0_seq1	13.7539	1.15124	0.610816	0.000999095	0.0173524	YP_003875500.1NADH dehydrogenase subunit 1 (mitochondrion)	286	20	1.74488e-60	97.11	5	P:GO:0009060; F:GO:0008137; C:GO:0005747; C:GO:0005886; C:GO:0016021	P:aerobic respiration; F:NADH dehydrogenase (ubiquinone) activity; C:mitochondrial respiratory chain complex I; C:plasma membrane; C:integral component of membrane	EC:7.1.1.2; EC:1.6.99.5; EC:1.6.99.3	NADH:ubiquinone reductase (H(+)-translocating); Acting on NADH or NADPH; NADH dehydrogenase	IPR001694 (PFAM); PTHR11432:SF3 (PANTHER); IPR001694 (PANTHER)	P:GO:0055114; C:GO:0016020	P:obsolete oxidation-reduction process; C:membrane
Fraxinus_pennsylvanica_120313_comp31603_c0_seq1	31.7924	-3.50984	1.09351	1.33e-06	0.000114399	XP_015081770.1 homeobox protein 2-like	372	20	7.5338e-65	61.16	1	P:GO:0010089	P:xylem development			IPR039280 (PANTHER); PTHR33974:SF2 (PANTHER)	P:GO:0010089	P:xylem development
Fraxinus_pennsylvanica_120313_comp31723_c0_seq1	150.813	1.14991	0.637248	0.00115065	0.0192835	XP_022861036.1ethylene-responsive transcription factor 12-like	457	20	1.24623e-57	64.69	4	P:GO:0006355; F:GO:0003677; F:GO:0003700; C:GO:0005634	P:regulation of transcription, DNA-templated; F:DNA binding; F:DNA-binding transcription factor activity; C:nucleus			no IPS match	no IPS match	no IPS match
Fraxinus_pennsylvanica_120313_comp31773_c0_seq1	15.7552	2.65754	0.860386	2.63e-06	0.000195236	---NA---	306									no IPS match	no IPS match	no IPS match
Fraxinus_pennsylvanica_120313_comp31780_c0_seq1	127.86	-1.04439	0.291964	1.13e-05	0.000598889	XP_022856710.1kinesin-like protein NACK1	378	20	3.21945e-79	92.08	5	P:GO:0007018; F:GO:0003777; F:GO:0005524; F:GO:0008017; C:GO:0005874	P:microtubule-based movement; F:microtubule motor activity; F:ATP binding; F:microtubule binding; C:microtubule	EC:3.6.1.15	Nucleoside-triphosphate phosphatase	IPR021881 (PFAM); IPR027640 (PANTHER); PTHR24115:SF867 (PANTHER)	P:GO:0007018; F:GO:0003777	P:microtubule-based movement; F:microtubule motor activity
Fraxinus_pennsylvanica_120313_comp31831_c0_seq1	178.798	-1.22769	0.667681	0.000873902	0.0158014	XP_022895410.1RNA-binding protein 24-B-like isoform X2	708	20	4.83308e-46	74.74	4	P:GO:0006397; P:GO:0007281; F:GO:0003729; C:GO:1990904	P:mRNA processing; P:germ cell development; F:mRNA binding; C:ribonucleoprotein complex			mobidb-lite (MOBIDB_LITE); mobidb-lite (MOBIDB_LITE); mobidb-lite (MOBIDB_LITE); mobidb-lite (MOBIDB_LITE); mobidb-lite (MOBIDB_LITE); PTHR11176:SF23 (PANTHER); IPR037366 (PANTHER)	P:GO:0007281; F:GO:0003729	P:germ cell development; F:mRNA binding
Fraxinus_pennsylvanica_120313_comp31873_c0_seq1	46.041	1.06329	0.353642	7.38e-05	0.00249066	XP_022859620.1CASP-like protein 4A3	321	2	1.90028e-25	89.16						mobidb-lite (MOBIDB_LITE); mobidb-lite (MOBIDB_LITE)	no GO terms	no GO terms
Fraxinus_pennsylvanica_120313_comp31889_c0_seq1	304.905	-1.76378	0.398814	1.59e-07	2.1e-05	XP_006487598.1purple acid phosphatase 23	821	20	0	94.25	3	P:GO:0016311; F:GO:0003993; F:GO:0046872	P:dephosphorylation; F:acid phosphatase activity; F:metal ion binding	EC:3.1.3.2	Acid phosphatase	IPR004843 (PFAM); IPR025733 (PFAM); IPR029052 (G3DSA:3.60.21.GENE3D); IPR039331 (PANTHER); PTHR22953:SF110 (PANTHER); IPR041792 (CDD); SSF56300 (SUPERFAMILY)	F:GO:0003993; F:GO:0016787	F:acid phosphatase activity; F:hydrolase activity
Fraxinus_pennsylvanica_120313_comp31900_c0_seq1	31.9587	-1.15968	0.630357	0.00105553	0.0180758	---NA---	221									no IPS match	no IPS match	no IPS match
Fraxinus_pennsylvanica_120313_comp31922_c0_seq1	118.63	-1.57404	0.66935	0.000138079	0.00401092	XP_022895082.1peptidyl serine alpha-galactosyltransferase-like	504	20	1.89372e-20	98.94	2	F:GO:0016757; C:GO:0016021	F:transferase activity, transferring glycosyl groups; C:integral component of membrane			PTHR31485:SF18 (PANTHER); PTHR31485 (PANTHER)	no GO terms	no GO terms
Fraxinus_pennsylvanica_120313_comp31949_c0_seq1	10.811	-1.28571	0.801498	0.00103403	0.0177859	---NA---	279									no IPS match	no IPS match	no IPS match
Fraxinus_pennsylvanica_120313_comp32019_c0_seq1	360.387	-1.6618	0.409855	9.7e-07	8.99e-05	XP_022876631.1protein WVD2-like 2 isoform X1	258	20	7.81497e-48	82.14						mobidb-lite (MOBIDB_LITE); PTHR46372 (PANTHER); PTHR46372:SF7 (PANTHER)	no GO terms	no GO terms
Fraxinus_pennsylvanica_120313_comp32065_c0_seq1	6.82837	1.10486	0.751743	0.0021004	0.0295704	NP_001280187.1uncharacterized LOC103319142	234	20	6.28019e-21	70						no IPS match	no IPS match	no IPS match
Fraxinus_pennsylvanica_120313_comp32093_c0_seq1	447.434	-1.00687	0.307817	3.21e-05	0.00133822	XP_022887350.1probable serine/threonine-protein kinase BSK3	323	20	2.36427e-67	91.93	5	P:GO:0006468; P:GO:0009742; F:GO:0004672; F:GO:0005524; C:GO:0005886	P:protein phosphorylation; P:brassinosteroid mediated signaling pathway; F:protein kinase activity; F:ATP binding; C:plasma membrane			PTHR45863 (PANTHER); PTHR45863:SF11 (PANTHER)	no GO terms	no GO terms
Fraxinus_pennsylvanica_120313_comp32122_c0_seq1	12.9322	-1.0277	1.62642	0.00192421	0.0278477	XP_022853140.1putative F-box protein At3g23950	510	2	7.29573e-31	74.6						no IPS match	no IPS match	no IPS match
Fraxinus_pennsylvanica_120313_comp32194_c0_seq1	6.30927	4.53576	1.78793	4.08e-06	0.000276199	XP_022890812.1protein LIGHT-DEPENDENT SHORT HYPOCOTYLS 6-like	504	20	4.8604e-59	84.29	1	P:GO:0009416	P:response to light stimulus			IPR006936 (PFAM); mobidb-lite (MOBIDB_LITE); IPR040222 (PANTHER); PTHR31165:SF59 (PANTHER); IPR006936 (PROSITE_PROFILES)	no GO terms	no GO terms
Fraxinus_pennsylvanica_120313_comp32227_c0_seq1	413.186	-1.1871	0.288667	1.68e-06	0.000137188	XP_022853442.1kinesin-like protein KIN-7D, mitochondrial isoform X6	1147	20	2.97706e-178	83.05	4	P:GO:0007018; F:GO:0003777; F:GO:0005524; F:GO:0008017	P:microtubule-based movement; F:microtubule motor activity; F:ATP binding; F:microtubule binding	EC:3.6.1.15	Nucleoside-triphosphate phosphatase	Coil (COILS); Coil (COILS); Coil (COILS); Coil (COILS); mobidb-lite (MOBIDB_LITE); mobidb-lite (MOBIDB_LITE); IPR027640 (PANTHER); PTHR24115:SF878 (PANTHER)	P:GO:0007018; F:GO:0003777	P:microtubule-based movement; F:microtubule motor activity
Fraxinus_pennsylvanica_120313_comp32262_c0_seq1	34.6186	-1.29342	0.956111	0.00131813	0.0212615	XP_027362732.1glycosyltransferase BC10-like	411	20	3.5826e-95	90.4	2	F:GO:0008375; C:GO:0016021	F:acetylglucosaminyltransferase activity; C:integral component of membrane			IPR003406 (PFAM); PTHR31042 (PANTHER); PTHR31042:SF80 (PANTHER)	F:GO:0008375; C:GO:0016020	F:acetylglucosaminyltransferase activity; C:membrane
Fraxinus_pennsylvanica_120313_comp32287_c0_seq1	27.668	4.60296	1.5208	1.43e-06	0.000120851	XP_006482028.1WAT1-related protein At5g07050-like	384	20	8.34084e-70	94.72	4	P:GO:0055085; F:GO:0022857; C:GO:0005886; C:GO:0016021	P:transmembrane transport; F:transmembrane transporter activity; C:plasma membrane; C:integral component of membrane			IPR000620 (PFAM); PTHR31218:SF257 (PANTHER); IPR030184 (PANTHER)	F:GO:0022857; C:GO:0016020; C:GO:0016021	F:transmembrane transporter activity; C:membrane; C:integral component of membrane
Fraxinus_pennsylvanica_120313_comp32316_c0_seq1	4.15979	-1.36763	0.893197	0.000896295	0.0160611	---NA---	240									no IPS match	no IPS match	no IPS match
Fraxinus_pennsylvanica_120313_comp32376_c0_seq1	8.4465	-3.76894	1.30495	2.94e-06	0.000213626	XP_012839796.1 non-specific phospholipase C1-like	292	20	1.49824e-09	84.26	4	P:GO:0009395; P:GO:0016311; F:GO:0003993; F:GO:0004629	P:phospholipid catabolic process; P:dephosphorylation; F:acid phosphatase activity; F:phospholipase C activity	EC:3.1.4.3; EC:3.1.3.2	Phospholipase C; Acid phosphatase	no IPS match	no IPS match	no IPS match
Fraxinus_pennsylvanica_120313_comp32382_c0_seq1	410.947	-1.2647	0.354536	1.14e-05	0.000605068	XP_015069857.1 pectinesterase/pectinesterase inhibitor U1	253	20	2.93242e-50	87.63	9	P:GO:0042545; P:GO:0043086; P:GO:0045490; F:GO:0030599; F:GO:0045330; F:GO:0046910; C:GO:0005576; C:GO:0005618; C:GO:0016021	P:cell wall modification; P:negative regulation of catalytic activity; P:pectin catabolic process; F:pectinesterase activity; F:aspartyl esterase activity; F:pectinesterase inhibitor activity; C:extracellular region; C:cell wall; C:integral component of membrane	EC:3.1.1.11; EC:3.1.1.1	Pectinesterase; Carboxylesterase	IPR035513 (G3DSA:1.20.140.GENE3D); IPR006501 (PFAM); PTHR31707 (PANTHER); PTHR31707:SF180 (PANTHER); cd15798 (CDD); IPR035513 (SUPERFAMILY)	F:GO:0004857	F:enzyme inhibitor activity
Fraxinus_pennsylvanica_120313_comp32396_c0_seq2	8.40706	1.66382	1.42933	0.0006312	0.0124949	XP_022878201.1ethylene-responsive transcription factor ERF113-like	389	20	1.1889e-30	60.94	4	P:GO:0006355; F:GO:0003677; F:GO:0003700; C:GO:0005634	P:regulation of transcription, DNA-templated; F:DNA binding; F:DNA-binding transcription factor activity; C:nucleus			mobidb-lite (MOBIDB_LITE); mobidb-lite (MOBIDB_LITE); mobidb-lite (MOBIDB_LITE); IPR001471 (PROSITE_PROFILES)	P:GO:0006355; F:GO:0003700	P:regulation of transcription, DNA-templated; F:DNA-binding transcription factor activity
Fraxinus_pennsylvanica_120313_comp32477_c0_seq1	159.042	-1.52508	0.405142	3.92e-06	0.000268728	XP_010106463.2cyclin-dependent protein kinase inhibitor SMR3	346	12	2.33485e-09	58.7	1	P:GO:0032875	P:regulation of DNA endoreduplication			mobidb-lite (MOBIDB_LITE); PTHR33142:SF8 (PANTHER); IPR040389 (PANTHER)	P:GO:0032875	P:regulation of DNA endoreduplication
Fraxinus_pennsylvanica_120313_comp32521_c0_seq1	93.4755	-2.32074	0.846566	1.12e-05	0.000596347	XP_012834776.1 serine carboxypeptidase-like	294	20	4.00169e-21	70.06						no IPS match	no IPS match	no IPS match
Fraxinus_pennsylvanica_120313_comp32664_c0_seq1	24.2628	3.99746	1.01902	1.44e-07	1.95e-05	XP_022863905.1basic leucine zipper 4-like	546	20	2.0242e-95	63.9	2	P:GO:0006355; F:GO:0003700	P:regulation of transcription, DNA-templated; F:DNA-binding transcription factor activity			Coil (COILS); G3DSA:1.20.5.170 (GENE3D); IPR004827 (PFAM); mobidb-lite (MOBIDB_LITE); mobidb-lite (MOBIDB_LITE); PTHR45764:SF21 (PANTHER); PTHR45764 (PANTHER); IPR004827 (PROSITE_PATTERNS); IPR004827 (PROSITE_PROFILES); cd14702 (CDD); SSF57959 (SUPERFAMILY)	P:GO:0006355; F:GO:0003700	P:regulation of transcription, DNA-templated; F:DNA-binding transcription factor activity
Fraxinus_pennsylvanica_120313_comp32681_c0_seq1	122.008	1.06123	0.675395	0.00213255	0.0299094	XP_022868274.1scarecrow-like protein 13	574	20	6.79188e-95	88.14						IPR005202 (PFAM); PTHR31636 (PANTHER); IPR030005 (PTHR31636:PANTHER); IPR005202 (PROSITE_PROFILES)	no GO terms	no GO terms
Fraxinus_pennsylvanica_120313_comp32712_c0_seq1	69.3594	-1.03038	0.556964	0.00146595	0.0229273	XP_022861326.1uncharacterized protein LOC111381743	484	20	1.81093e-16	72.98						no IPS match	no IPS match	no IPS match
Fraxinus_pennsylvanica_120313_comp32808_c0_seq1	61.8901	-1.29899	0.641205	0.000522966	0.0108923	XP_022878564.1cellulose synthase-like protein D3	219	20	1.43196e-37	93.6	4	P:GO:0030244; P:GO:0071555; F:GO:0016760; C:GO:0016021	P:cellulose biosynthetic process; P:cell wall organization; F:cellulose synthase (UDP-forming) activity; C:integral component of membrane	EC:2.4.1.12	Cellulose synthase (UDP-forming)	no IPS match	no IPS match	no IPS match
Fraxinus_pennsylvanica_120313_comp32863_c0_seq2	162.645	1.41411	0.380991	5.88e-06	0.000366353	XP_022888394.1uncharacterized protein LOC111403924	505	20	6.65678e-57	75.11						PTHR34206:SF1 (PANTHER); PTHR34206 (PANTHER)	no GO terms	no GO terms
Fraxinus_pennsylvanica_120313_comp32889_c0_seq1	6.44528	-1.11247	0.917917	0.00250475	0.0334906	XP_022898978.1indole-3-acetaldehyde oxidase-like	432	20	1.11222e-42	90.63	5	P:GO:0022900; F:GO:0005506; F:GO:0009055; F:GO:0051537; F:GO:0071949	P:electron transport chain; F:iron ion binding; F:electron transfer activity; F:2 iron, 2 sulfur cluster binding; F:FAD binding			G3DSA:3.30.365.10 (GENE3D); PTHR11908:SF98 (PANTHER); PTHR11908 (PANTHER)	no GO terms	no GO terms
Fraxinus_pennsylvanica_120313_comp32893_c0_seq1	4.43869	1.73499	1.41112	0.000527001	0.0109607	---NA---	867									no IPS match	no IPS match	no IPS match
Fraxinus_pennsylvanica_120313_comp33045_c0_seq1	65.495	-1.64622	0.468361	6.27e-06	0.000382272	---NA---	249									no IPS match	no IPS match	no IPS match
Fraxinus_pennsylvanica_120313_comp33058_c0_seq2	264.673	1.28987	0.311661	1.51e-06	0.000126166	XP_022862668.1polygalacturonase At1g48100	674	20	1.53581e-157	94.75	5	P:GO:0005975; P:GO:0071555; F:GO:0004650; F:GO:0047911; C:GO:0005576	P:carbohydrate metabolic process; P:cell wall organization; F:polygalacturonase activity; F:galacturan 1,4-alpha-galacturonidase activity; C:extracellular region	EC:3.2.1.67; EC:3.2.1.15	Galacturonan 1,4-alpha-galacturonidase; Endo-polygalacturonase	IPR000743 (PFAM); IPR012334 (G3DSA:2.160.20.GENE3D); PTHR31375 (PANTHER); PTHR31375:SF26 (PANTHER); IPR011050 (SUPERFAMILY)	P:GO:0005975; F:GO:0004650	P:carbohydrate metabolic process; F:polygalacturonase activity
Fraxinus_pennsylvanica_120313_comp33136_c0_seq1	43.4192	-3.13985	0.707759	1.15e-08	2.47e-06	XP_012858222.1 cyclin-U4-1	503	20	7.37232e-74	79.36	3	P:GO:0000079; F:GO:0016301; F:GO:0019901	P:regulation of cyclin-dependent protein serine/threonine kinase activity; F:kinase activity; F:protein kinase binding			G3DSA:1.10.472.10 (GENE3D); IPR013922 (PFAM); PTHR15615:SF91 (PANTHER); PTHR15615 (PANTHER)	P:GO:0000079; F:GO:0019901	P:regulation of cyclin-dependent protein serine/threonine kinase activity; F:protein kinase binding
Fraxinus_pennsylvanica_120313_comp33174_c0_seq1	28.3921	-1.79976	0.617851	2.18e-05	0.00099701	XP_022869241.1protein ENHANCED DISEASE RESISTANCE 2-like	282	20	1.89791e-42	90.93						IPR009769 (PFAM); mobidb-lite (MOBIDB_LITE); PTHR12136 (PANTHER); PTHR12136:SF98 (PANTHER)	no GO terms	no GO terms
Fraxinus_pennsylvanica_120313_comp33205_c0_seq1	467.165	-1.81466	0.855511	0.000121167	0.00363227	XP_022889867.1aldehyde dehydrogenase family 2 member B4, mitochondrial	736	20	1.15879e-158	96.31	3	P:GO:0055114; F:GO:0004029; F:GO:0043878	P:obsolete oxidation-reduction process; F:aldehyde dehydrogenase (NAD+) activity; F:glyceraldehyde-3-phosphate dehydrogenase (NAD+) (non-phosphorylating) activity	EC:1.2.1.3	Aldehyde dehydrogenase (NAD(+))	IPR016163 (G3DSA:3.40.309.GENE3D); IPR015590 (PFAM); PTHR11699:SF280 (PANTHER); PTHR11699 (PANTHER); IPR016160 (PROSITE_PATTERNS); IPR016161 (SUPERFAMILY)	P:GO:0055114; F:GO:0016491; F:GO:0016620	P:obsolete oxidation-reduction process; F:oxidoreductase activity; F:oxidoreductase activity, acting on the aldehyde or oxo group of donors, NAD or NADP as acceptor
Fraxinus_pennsylvanica_120313_comp33269_c0_seq1	191.256	-1.05759	0.522103	0.000960282	0.0168675	---NA---	250									no IPS match	no IPS match	no IPS match
Fraxinus_pennsylvanica_120313_comp33285_c0_seq1	17.7177	1.07671	0.711174	0.00218572	0.0304157	XP_022863403.1squamosa promoter-binding protein 1-like	311	20	5.75977e-08	80.67	8	P:GO:0006355; P:GO:0009908; F:GO:0003677; F:GO:0003700; F:GO:0046872; C:GO:0005634; C:GO:0016020; C:GO:0016021	P:regulation of transcription, DNA-templated; P:flower development; F:DNA binding; F:DNA-binding transcription factor activity; F:metal ion binding; C:nucleus; C:membrane; C:integral component of membrane			no IPS match	no IPS match	no IPS match
Fraxinus_pennsylvanica_120313_comp33305_c0_seq1	37.3737	1.87951	0.67321	2.4e-05	0.00107944	XP_022863087.1E3 ubiquitin-protein ligase ATL6-like	484	20	3.52284e-85	67.67	1	C:GO:0016020	C:membrane			IPR013083 (G3DSA:3.30.40.GENE3D); IPR001841 (PFAM); mobidb-lite (MOBIDB_LITE); mobidb-lite (MOBIDB_LITE); PTHR14155 (PANTHER); PTHR14155:SF263 (PANTHER); IPR001841 (PROSITE_PROFILES); cd16461 (CDD); SSF57850 (SUPERFAMILY)	no GO terms	no GO terms
Fraxinus_pennsylvanica_120313_comp33455_c0_seq1	642.567	-1.85205	0.279423	5.41e-13	7.75e-10	XP_022875219.1auxin-induced in root cultures protein 12	819	20	6.91477e-135	73.57	1	C:GO:0016020	C:membrane			IPR005018 (PFAM); mobidb-lite (MOBIDB_LITE); mobidb-lite (MOBIDB_LITE); PTHR23130 (PANTHER); PTHR23130:SF157 (PANTHER); IPR005018 (PROSITE_PROFILES); cd09629 (CDD)	no GO terms	no GO terms
Fraxinus_pennsylvanica_120313_comp33460_c0_seq1	35.7377	1.35853	0.513834	0.000126657	0.00375832	---NA---	312									no IPS match	no IPS match	no IPS match
Fraxinus_pennsylvanica_120313_comp33471_c0_seq1	15.1722	1.69243	0.63458	5.2e-05	0.00192386	---NA---	236									no IPS match	no IPS match	no IPS match
Fraxinus_pennsylvanica_120313_comp33491_c0_seq1	68.221	-1.42864	0.279383	1.91e-08	3.73e-06	XP_022881372.1uncharacterized protein LOC111398605	316	20	9.47069e-27	80.78	1	C:GO:0016021	C:integral component of membrane			IPR010605 (PANTHER); PTHR33512:SF14 (PANTHER)	no GO terms	no GO terms
Fraxinus_pennsylvanica_120313_comp33501_c0_seq1	26.0856	-1.27718	0.501581	0.000189195	0.00508831	XP_022863203.1PI-PLC X domain-containing protein At5g67130-like	364	20	3.72098e-36	66.69	2	P:GO:0006629; F:GO:0008081	P:lipid metabolic process; F:phosphoric diester hydrolase activity			no IPS match	no IPS match	no IPS match
Fraxinus_pennsylvanica_120313_comp33540_c0_seq1	7.07822	1.95434	1.13391	0.00018912	0.00508831	YP_173465.1hypothetical protein NitaMp128 (mitochondrion)	470	2	0.000212756	85.71	3	C:GO:0005739; C:GO:0016020; C:GO:0016021	C:mitochondrion; C:membrane; C:integral component of membrane			no IPS match	no IPS match	no IPS match
Fraxinus_pennsylvanica_120313_comp33541_c0_seq1	18.0125	1.45679	0.747613	0.000390256	0.00877596	---NA---	289									no IPS match	no IPS match	no IPS match
Fraxinus_pennsylvanica_120313_comp33732_c0_seq1	827.944	-1.1232	0.416882	0.000170295	0.0046966	XP_022846742.1leucine-rich repeat receptor-like protein kinase PXC1	387	20	3.44284e-32	92.91	6	P:GO:0006468; P:GO:0009834; F:GO:0004672; F:GO:0005524; C:GO:0005886; C:GO:0016021	P:protein phosphorylation; P:plant-type secondary cell wall biogenesis; F:protein kinase activity; F:ATP binding; C:plasma membrane; C:integral component of membrane			G3DSA:1.10.510.10 (GENE3D); mobidb-lite (MOBIDB_LITE); PTHR27008 (PANTHER); PTHR27008:SF228 (PANTHER); IPR011009 (SUPERFAMILY)	no GO terms	no GO terms
Fraxinus_pennsylvanica_120313_comp33834_c0_seq1	156.947	-1.0544	0.370393	0.000119455	0.00358849	XP_027349608.1E3 ubiquitin-protein ligase MARCH1-like	561	20	1.07957e-31	78.01	3	P:GO:0016567; F:GO:0004842; C:GO:0016020	P:protein ubiquitination; F:ubiquitin-protein transferase activity; C:membrane			IPR022143 (PFAM); mobidb-lite (MOBIDB_LITE); PTHR23012:SF180 (PANTHER); IPR033275 (PANTHER)	no GO terms	no GO terms
Fraxinus_pennsylvanica_120313_comp33842_c0_seq1	19.1831	1.25379	1.41285	0.00159869	0.0243981	---NA---	373									no IPS match	no IPS match	no IPS match
Fraxinus_pennsylvanica_120313_comp33862_c0_seq1	80.3653	1.87566	0.340388	4.65e-10	1.91e-07	XP_022869693.1zinc finger CCCH domain-containing protein 30-like	656	20	1.0994e-124	73.32	1	F:GO:0046872	F:metal ion binding			IPR002110 (PRINTS); IPR020683 (PFAM); IPR036770 (G3DSA:1.25.40.GENE3D); PTHR14493:SF59 (PANTHER); PTHR14493 (PANTHER); IPR002110 (PROSITE_PROFILES); IPR020683 (PROSITE_PROFILES); IPR020683 (CDD); IPR036770 (SUPERFAMILY)	F:GO:0005515	F:protein binding
Fraxinus_pennsylvanica_120313_comp33870_c0_seq1	521.522	-1.44481	0.437363	1.93e-05	0.000907745	XP_022979134.1actin isoform X2	406	20	1.99766e-83	99.59	3	F:GO:0005524; C:GO:0005737; C:GO:0005856	F:ATP binding; C:cytoplasm; C:cytoskeleton			IPR004000 (PFAM); G3DSA:3.90.640.10 (GENE3D); G3DSA:3.30.420.40 (GENE3D); PTHR11937:SF400 (PANTHER); IPR004000 (PANTHER); SSF53067 (SUPERFAMILY)	no GO terms	no GO terms
Fraxinus_pennsylvanica_120313_comp33901_c0_seq1	53.9658	2.44565	1.51322	0.000112361	0.00343738	XP_022882505.1nudix hydrolase 8-like	692	20	8.33939e-121	76.19	1	F:GO:0016787	F:hydrolase activity			IPR003293 (PRINTS); IPR000086 (PFAM); IPR040618 (PFAM); G3DSA:3.40.630.30 (GENE3D); G3DSA:3.90.79.10 (GENE3D); PTHR13994 (PANTHER); PTHR13994:SF36 (PANTHER); IPR020084 (PROSITE_PATTERNS); IPR000086 (PROSITE_PROFILES); IPR015797 (SUPERFAMILY)	F:GO:0016787	F:hydrolase activity
Fraxinus_pennsylvanica_120313_comp33931_c0_seq1	16.4063	-2.24471	0.639371	1.15e-06	0.000102802	XP_022880342.1thermospermine synthase ACAULIS5-like	504	20	1.26065e-101	85.94	3	P:GO:0006596; F:GO:0004766; F:GO:0010487	P:polyamine biosynthetic process; F:spermidine synthase activity; F:thermospermine synthase activity	EC:2.5.1.16; EC:2.5.1.79	Spermidine synthase; Thermospermine synthase	IPR035246 (PFAM); PF01564 (PFAM); G3DSA:3.40.50.150 (GENE3D); IPR037163 (G3DSA:2.30.140.GENE3D); PTHR43317 (PANTHER); PTHR43317:SF7 (PANTHER); IPR030374 (PROSITE_PROFILES); IPR029063 (SUPERFAMILY)	no GO terms	no GO terms
Fraxinus_pennsylvanica_120313_comp33953_c0_seq1	13.7939	2.96851	0.826231	3.8e-07	4.33e-05	XP_022876322.1zinc finger protein ZAT10-like	538	20	3.14136e-47	63.11	1	F:GO:0003676	F:nucleic acid binding			PF13912 (PFAM); mobidb-lite (MOBIDB_LITE); mobidb-lite (MOBIDB_LITE); mobidb-lite (MOBIDB_LITE); PTHR45988:SF23 (PANTHER); PTHR45988 (PANTHER); IPR013087 (PROSITE_PATTERNS); IPR013087 (PROSITE_PROFILES); IPR036236 (SUPERFAMILY)	F:GO:0003676	F:nucleic acid binding
Fraxinus_pennsylvanica_120313_comp34028_c0_seq1	65.9159	-1.17656	0.440681	0.000168326	0.00465771	XP_022886892.1uncharacterized protein LOC111402792	350	20	3.52062e-64	89.69	2	C:GO:0009506; C:GO:0016021	C:plasmodesma; C:integral component of membrane			no IPS match	no IPS match	no IPS match
Fraxinus_pennsylvanica_120313_comp34142_c0_seq1	43.8158	4.22221	0.723166	3.5e-11	2.41e-08	XP_022889943.1organic cation/carnitine transporter 1	979	20	0	80.44	3	P:GO:0055085; F:GO:0022857; C:GO:0016021	P:transmembrane transport; F:transmembrane transporter activity; C:integral component of membrane			G3DSA:1.20.1250.20 (GENE3D); IPR005828 (PFAM); PTHR24064 (PANTHER); PTHR24064:SF495 (PANTHER); IPR020846 (PROSITE_PROFILES); IPR020846 (CDD); IPR036259 (SUPERFAMILY)	P:GO:0055085; F:GO:0022857; C:GO:0016021	P:transmembrane transport; F:transmembrane transporter activity; C:integral component of membrane
Fraxinus_pennsylvanica_120313_comp34194_c0_seq1	108.667	1.21149	0.605424	0.00068979	0.0132935	XP_022866171.1basic leucine zipper 9-like	485	20	2.56066e-51	68.85						PTHR46408 (PANTHER); PTHR46408:SF8 (PANTHER)	no GO terms	no GO terms
Fraxinus_pennsylvanica_120313_comp34199_c0_seq2	705.121	-1.01575	0.284346	1.13e-05	0.000598889	XP_022887350.1probable serine/threonine-protein kinase BSK3	448	20	4.48063e-68	93.24	5	P:GO:0006468; P:GO:0009742; F:GO:0004672; F:GO:0005524; C:GO:0005886	P:protein phosphorylation; P:brassinosteroid mediated signaling pathway; F:protein kinase activity; F:ATP binding; C:plasma membrane			IPR011990 (G3DSA:1.25.40.GENE3D); PTHR45863:SF6 (PANTHER); PTHR45863 (PANTHER); IPR011990 (SUPERFAMILY)	F:GO:0005515	F:protein binding
Fraxinus_pennsylvanica_120313_comp34291_c0_seq1	135.668	1.28629	0.600774	0.000436986	0.00955669	XP_022866171.1basic leucine zipper 9-like	831	20	1.31986e-121	60.82	2	P:GO:0006355; F:GO:0003700	P:regulation of transcription, DNA-templated; F:DNA-binding transcription factor activity			Coil (COILS); G3DSA:1.20.5.170 (GENE3D); IPR004827 (PFAM); mobidb-lite (MOBIDB_LITE); mobidb-lite (MOBIDB_LITE); mobidb-lite (MOBIDB_LITE); PTHR46408:SF8 (PANTHER); PTHR46408 (PANTHER); IPR004827 (PROSITE_PATTERNS); IPR004827 (PROSITE_PROFILES); cd14702 (CDD); SSF57959 (SUPERFAMILY)	P:GO:0006355; F:GO:0003700	P:regulation of transcription, DNA-templated; F:DNA-binding transcription factor activity
Fraxinus_pennsylvanica_120313_comp34332_c0_seq1	986.702	-2.19513	0.424951	7.52e-10	2.63e-07	XP_006338228.1 L-ascorbate oxidase homolog	373	20	2.64401e-73	90.97	3	P:GO:0055114; F:GO:0005507; F:GO:0008447	P:obsolete oxidation-reduction process; F:copper ion binding; F:L-ascorbate oxidase activity	EC:1.10.3; EC:1.10.3.3	Acting on diphenols and related substances as donors; L-ascorbate oxidase	IPR001117 (PFAM); IPR008972 (G3DSA:2.60.40.GENE3D); PTHR11709:SF294 (PANTHER); PTHR11709 (PANTHER); IPR008972 (SUPERFAMILY)	P:GO:0055114	P:obsolete oxidation-reduction process
Fraxinus_pennsylvanica_120313_comp34467_c0_seq1	8.87499	1.48238	0.59833	0.000135252	0.00396188	---NA---	374									no IPS match	no IPS match	no IPS match
Fraxinus_pennsylvanica_120313_comp34475_c0_seq1	4.9648	1.40922	0.945512	0.000840165	0.0153509	XP_022889899.1cytochrome P450 71A8-like	234	20	7.36844e-45	81.67	3	F:GO:0016491; F:GO:0046872; C:GO:0016020	F:oxidoreductase activity; F:metal ion binding; C:membrane			no IPS match	no IPS match	no IPS match
Fraxinus_pennsylvanica_120313_comp34481_c0_seq1	51.9026	1.25002	0.431775	8.37e-05	0.00273647	XP_022850917.1serine/threonine-protein kinase-like protein ACR4	688	20	1.00367e-94	81.78	6	P:GO:0006468; P:GO:0007178; F:GO:0004675; F:GO:0005524; C:GO:0005886; C:GO:0016021	P:protein phosphorylation; P:transmembrane receptor protein serine/threonine kinase signaling pathway; F:transmembrane receptor protein serine/threonine kinase activity; F:ATP binding; C:plasma membrane; C:integral component of membrane	EC:2.7.11	Transferring phosphorus-containing groups	G3DSA:3.30.200.20 (GENE3D); PTHR27001 (PANTHER); PTHR27001:SF39 (PANTHER); IPR000719 (PROSITE_PROFILES); IPR011009 (SUPERFAMILY)	P:GO:0006468; F:GO:0004672; F:GO:0005524	P:protein phosphorylation; F:protein kinase activity; F:ATP binding
Fraxinus_pennsylvanica_120313_comp34484_c0_seq1	3.79825	1.99728	1.87581	0.00035572	0.00816257	---NA---	202									no IPS match	no IPS match	no IPS match
Fraxinus_pennsylvanica_120313_comp34548_c0_seq1	35.7358	3.08112	0.81841	1.96e-07	2.48e-05	XP_022893196.1uncharacterized protein LOC111407765	645	20	6.43925e-144	75.49						IPR006502 (TIGRFAM); IPR006502 (PFAM); IPR006502 (PANTHER); PTHR31579:SF51 (PANTHER)	no GO terms	no GO terms
Fraxinus_pennsylvanica_120313_comp34577_c0_seq1	268.01	-1.50893	0.272857	1.86e-09	5.71e-07	XP_022894452.1putative HVA22-like protein g	391	20	9.0424e-45	76.34	1	C:GO:0016020	C:membrane			mobidb-lite (MOBIDB_LITE); mobidb-lite (MOBIDB_LITE); PTHR12300:SF101 (PANTHER); IPR004345 (PANTHER)	no GO terms	no GO terms
Fraxinus_pennsylvanica_120313_comp34592_c0_seq1	68.6573	-1.0041	0.508546	0.00120981	0.0199592	XP_022861156.1uncharacterized protein LOC111381593	522	20	4.21881e-41	62.75						IPR007608 (PFAM); mobidb-lite (MOBIDB_LITE); mobidb-lite (MOBIDB_LITE); PTHR46525 (PANTHER); PTHR46525:SF6 (PANTHER)	no GO terms	no GO terms
Fraxinus_pennsylvanica_120313_comp34802_c0_seq2	17.2284	1.63673	0.779558	0.000190238	0.00510352	---NA---	320									no IPS match	no IPS match	no IPS match
Fraxinus_pennsylvanica_120313_comp34869_c0_seq1	18.4229	1.26559	0.994936	0.00151686	0.0235221	XP_022774487.1zinc-finger homeodomain protein 9-like	290	20	7.15107e-08	87.33	1	F:GO:0003677	F:DNA binding			no IPS match	no IPS match	no IPS match
Fraxinus_pennsylvanica_120313_comp35140_c0_seq1	246.904	-1.23769	0.310935	2.78e-06	0.000204138	---NA---	514									no IPS match	no IPS match	no IPS match
Fraxinus_pennsylvanica_120313_comp35177_c0_seq1	38.1849	1.17438	0.393781	7.27e-05	0.00246583	YP_003587260.1NADH dehydrogenase subunit 7 (mitochondrion)	925	20	2.43678e-46	98.06	4	P:GO:0055114; F:GO:0016651; F:GO:0048038; F:GO:0051287	P:obsolete oxidation-reduction process; F:oxidoreductase activity, acting on NAD(P)H; F:quinone binding; F:NAD binding			no IPS match	no IPS match	no IPS match
Fraxinus_pennsylvanica_120313_comp35220_c0_seq1	354.282	-1.23812	0.287925	8.14e-07	7.87e-05	XP_022898728.1uncharacterized protein LOC111412165	296	4	1.24038e-35	88.39						mobidb-lite (MOBIDB_LITE); mobidb-lite (MOBIDB_LITE); mobidb-lite (MOBIDB_LITE); mobidb-lite (MOBIDB_LITE); PTHR33671 (PANTHER); PTHR33671:SF3 (PANTHER)	no GO terms	no GO terms
Fraxinus_pennsylvanica_120313_comp35286_c0_seq1	1147.71	-1.32706	0.352008	5.5e-06	0.000348398	XP_022893517.1probable LRR receptor-like serine/threonine-protein kinase IRK	1900	20	0	85.14	7	P:GO:0018108; P:GO:0055114; F:GO:0004714; F:GO:0005524; F:GO:0032440; C:GO:0005886; C:GO:0016021	P:peptidyl-tyrosine phosphorylation; P:obsolete oxidation-reduction process; F:transmembrane receptor protein tyrosine kinase activity; F:ATP binding; F:2-alkenal reductase [NAD(P)+] activity; C:plasma membrane; C:integral component of membrane	EC:2.7.10; EC:2.7.10.1; EC:2.7.11; EC:1.3.1.74	Transferring phosphorus-containing groups; Receptor protein-tyrosine kinase; Transferring phosphorus-containing groups; 2-alkenal reductase (NAD(P)(+))	IPR001611 (PFAM); IPR032675 (G3DSA:3.80.10.GENE3D); IPR001245 (PFAM); G3DSA:3.30.200.20 (GENE3D); IPR001611 (PFAM); G3DSA:1.10.510.10 (GENE3D); PTHR27000 (PANTHER); PTHR27000:SF686 (PANTHER); IPR017441 (PROSITE_PATTERNS); IPR000719 (PROSITE_PROFILES); IPR011009 (SUPERFAMILY); SSF52058 (SUPERFAMILY)	P:GO:0006468; F:GO:0004672; F:GO:0005515; F:GO:0005524	P:protein phosphorylation; F:protein kinase activity; F:protein binding; F:ATP binding
Fraxinus_pennsylvanica_120313_comp35345_c0_seq1	32.2129	1.18408	0.427342	0.000128076	0.00379274	XP_022850917.1serine/threonine-protein kinase-like protein ACR4	327	20	1.1302e-53	85.05	6	P:GO:0006468; P:GO:0007178; F:GO:0004675; F:GO:0005524; C:GO:0005886; C:GO:0016021	P:protein phosphorylation; P:transmembrane receptor protein serine/threonine kinase signaling pathway; F:transmembrane receptor protein serine/threonine kinase activity; F:ATP binding; C:plasma membrane; C:integral component of membrane	EC:2.7.11	Transferring phosphorus-containing groups	IPR000719 (PFAM); G3DSA:1.10.510.10 (GENE3D); PTHR27001 (PANTHER); PTHR27001:SF39 (PANTHER); IPR000719 (PROSITE_PROFILES); IPR011009 (SUPERFAMILY)	P:GO:0006468; F:GO:0004672; F:GO:0005524	P:protein phosphorylation; F:protein kinase activity; F:ATP binding
Fraxinus_pennsylvanica_120313_comp35347_c0_seq1	13.1577	-1.05673	1.00491	0.00311932	0.0391979	XP_022865744.1protein IQ-DOMAIN 1-like	408	20	1.11721e-56	69.28						mobidb-lite (MOBIDB_LITE); PTHR32295 (PANTHER); PTHR32295:SF136 (PANTHER)	no GO terms	no GO terms
Fraxinus_pennsylvanica_120313_comp35358_c0_seq1	261.431	-1.14298	0.339386	2.32e-05	0.00105089	XP_015065197.1 myosin-1-like isoform X2	1192	20	0	56.19	6	F:GO:0000166; F:GO:0003774; F:GO:0003779; F:GO:0005524; F:GO:0051015; C:GO:0016459	F:nucleotide binding; F:motor activity; F:actin binding; F:ATP binding; F:actin filament binding; C:myosin complex			Coil (COILS); G3DSA:1.20.5.190 (GENE3D); IPR000048 (PFAM); PTHR13140 (PANTHER); PTHR13140:SF750 (PANTHER); IPR000048 (PROSITE_PROFILES); IPR000048 (PROSITE_PROFILES); IPR000048 (PROSITE_PROFILES); IPR027417 (SUPERFAMILY)	F:GO:0005515	F:protein binding
Fraxinus_pennsylvanica_120313_comp35412_c0_seq1	1946.16	-1.15943	0.477427	0.000314222	0.00743473	---NA---	253									no IPS match	no IPS match	no IPS match
Fraxinus_pennsylvanica_120313_comp35433_c0_seq2	93.8474	-1.79591	0.465498	1.27e-06	0.000110859	XP_022871267.1zinc finger protein GIS3-like	412	20	5.49394e-38	72.54	1	F:GO:0003676	F:nucleic acid binding			mobidb-lite (MOBIDB_LITE)	no GO terms	no GO terms
Fraxinus_pennsylvanica_120313_comp35482_c0_seq1	118.828	1.46795	0.271006	3.78e-09	1.04e-06	---NA---	244									no IPS match	no IPS match	no IPS match
Fraxinus_pennsylvanica_120313_comp35485_c0_seq1	9.41421	-2.79304	2.56259	0.000126527	0.00375599	XP_022877049.1DNA-directed RNA polymerase 1B, mitochondrial-like	458	16	3.36672e-24	61.33						no IPS match	no IPS match	no IPS match
Fraxinus_pennsylvanica_120313_comp35540_c0_seq1	57.0951	-1.5139	0.390197	2.73e-06	0.000201306	XP_022850723.1uncharacterized protein LOC111372581	449	20	1.13148e-30	72.52						Coil (COILS); mobidb-lite (MOBIDB_LITE); PTHR33735:SF14 (PANTHER); PTHR33735 (PANTHER)	no GO terms	no GO terms
Fraxinus_pennsylvanica_120313_comp35545_c0_seq1	25.6225	2.19471	0.904445	3.05e-05	0.00129118	---NA---	250									no IPS match	no IPS match	no IPS match
Fraxinus_pennsylvanica_120313_comp35547_c0_seq1	280.508	1.82687	0.399719	6.52e-08	1.04e-05	XP_022884553.1homeobox-leucine zipper protein ATHB-6-like isoform X2	243	8	1.81421e-33	71.53	6	P:GO:0006355; P:GO:0045893; F:GO:0003677; F:GO:0003700; F:GO:0043565; C:GO:0005634	P:regulation of transcription, DNA-templated; P:positive regulation of transcription, DNA-templated; F:DNA binding; F:DNA-binding transcription factor activity; F:sequence-specific DNA binding; C:nucleus			mobidb-lite (MOBIDB_LITE); mobidb-lite (MOBIDB_LITE)	no GO terms	no GO terms
Fraxinus_pennsylvanica_120313_comp35548_c0_seq1	363.025	-2.31998	0.454502	6.92e-10	2.53e-07	XP_022870882.1LIM domain-containing protein WLIM1-like isoform X2	377	20	3.59512e-22	92.41	1	F:GO:0046872	F:metal ion binding			no IPS match	no IPS match	no IPS match
Fraxinus_pennsylvanica_120313_comp35569_c0_seq1	1575.79	1.15089	0.401619	0.000103423	0.0032247	YP_001152219.1ORF58f (chloroplast)	1123	13	8.18069e-41	60.16	2	C:GO:0009507; C:GO:0009536	C:chloroplast; C:plastid			no IPS match	no IPS match	no IPS match
Fraxinus_pennsylvanica_120313_comp35592_c0_seq1	374.339	1.52913	0.421088	5.97e-06	0.000369388	XP_023518191.1glutamate dehydrogenase 1	455	20	3.01179e-55	99.89	6	P:GO:0006520; P:GO:0006995; P:GO:0055114; P:GO:1901698; F:GO:0000166; F:GO:0016639	P:cellular amino acid metabolic process; P:cellular response to nitrogen starvation; P:obsolete oxidation-reduction process; P:response to nitrogen compound; F:nucleotide binding; F:oxidoreductase activity, acting on the CH-NH2 group of donors, NAD or NADP as acceptor			IPR006097 (PFAM); G3DSA:3.40.50.10860 (GENE3D); PTHR11606:SF30 (PANTHER); PTHR11606 (PANTHER); SSF53223 (SUPERFAMILY)	P:GO:0006520; P:GO:0055114; F:GO:0016491	P:cellular amino acid metabolic process; P:obsolete oxidation-reduction process; F:oxidoreductase activity
Fraxinus_pennsylvanica_120313_comp35615_c0_seq1	9.1053	-1.15795	0.92963	0.0021283	0.0298746	---NA---	818									no IPS match	no IPS match	no IPS match
Fraxinus_pennsylvanica_120313_comp35622_c0_seq1	200.478	-1.16872	0.249365	1.52e-07	2.03e-05	XP_027342983.1kinesin-like protein KIN-14Q	342	20	8.30645e-37	73.68	7	P:GO:0007018; F:GO:0000166; F:GO:0003777; F:GO:0008017; F:GO:0016887; C:GO:0005871; C:GO:0005874	P:microtubule-based movement; F:nucleotide binding; F:microtubule motor activity; F:microtubule binding; F:ATPase activity; C:kinesin complex; C:microtubule	EC:3.6.1.3; EC:3.6.1.15	Adenosinetriphosphatase; Nucleoside-triphosphate phosphatase	IPR027640 (PANTHER); PTHR24115:SF902 (PANTHER)	P:GO:0007018; F:GO:0003777	P:microtubule-based movement; F:microtubule motor activity
Fraxinus_pennsylvanica_120313_comp35628_c0_seq1	9.02341	2.4227	2.40862	0.000196157	0.00522072	XP_022859605.1cysteine-rich receptor-like protein kinase 10	384	20	8.45347e-16	76.12	5	P:GO:0006468; F:GO:0004672; F:GO:0005524; C:GO:0016020; C:GO:0016021	P:protein phosphorylation; F:protein kinase activity; F:ATP binding; C:membrane; C:integral component of membrane			no IPS match	no IPS match	no IPS match
Fraxinus_pennsylvanica_120313_comp35637_c0_seq1	12.3738	1.51278	1.10403	0.000739051	0.0140197	---NA---	418									no IPS match	no IPS match	no IPS match
Fraxinus_pennsylvanica_120313_comp35645_c0_seq1	143.197	1.20239	0.357274	2.27e-05	0.00103275	XP_006353337.1 3-hexulose-6-phosphate isomerase	953	20	4.89497e-139	86.24	3	P:GO:1901135; F:GO:0016853; F:GO:0097367	P:carbohydrate derivative metabolic process; F:isomerase activity; F:carbohydrate derivative binding			G3DSA:3.40.50.10490 (GENE3D); IPR017552 (PANTHER); PTHR43443:SF1 (PANTHER); IPR001347 (PROSITE_PROFILES); IPR017552 (CDD); SSF53697 (SUPERFAMILY)	P:GO:1901135; F:GO:0016853; F:GO:0097367	P:carbohydrate derivative metabolic process; F:isomerase activity; F:carbohydrate derivative binding
Fraxinus_pennsylvanica_120313_comp35676_c0_seq1	6.38988	1.62418	0.732769	0.000158012	0.00444508	---NA---	506									PS51257 (PROSITE_PROFILES)	no GO terms	no GO terms
Fraxinus_pennsylvanica_120313_comp35688_c0_seq2	21.872	-2.02766	1.20825	0.000180506	0.00491151	XP_022860047.1uncharacterized protein LOC111380651	695	1	1.20397e-07	81.08						no IPS match	no IPS match	no IPS match
Fraxinus_pennsylvanica_120313_comp35727_c0_seq1	16.2743	1.50015	1.12651	0.000789767	0.0146908	---NA---	482									no IPS match	no IPS match	no IPS match
Fraxinus_pennsylvanica_120313_comp35729_c0_seq1	9.09729	2.14253	1.16441	0.000114072	0.0034699	XP_022850264.1mitogen-activated protein kinase kinase 9-like	406	3	1.04116e-05	100						no IPS match	no IPS match	no IPS match
Fraxinus_pennsylvanica_120313_comp35736_c0_seq1	171.744	1.39847	0.727392	0.000475937	0.010138	XP_022842094.1copper transporter 6-like	658	20	7.8872e-45	74	3	P:GO:0006878; F:GO:0005375; C:GO:0005886	P:cellular copper ion homeostasis; F:copper ion transmembrane transporter activity; C:plasma membrane			IPR007274 (PFAM); mobidb-lite (MOBIDB_LITE); PTHR12483:SF85 (PANTHER); IPR007274 (PANTHER)	P:GO:0035434; F:GO:0005375; C:GO:0016021	P:copper ion transmembrane transport; F:copper ion transmembrane transporter activity; C:integral component of membrane
Fraxinus_pennsylvanica_120313_comp35761_c0_seq1	4.6184	-1.10663	1.04455	0.00264685	0.0348271	XP_022896432.1uncharacterized protein LOC111410369	642	13	2.05353e-39	59.38						PTHR35324 (PANTHER); PTHR35324:SF5 (PANTHER)	no GO terms	no GO terms
Fraxinus_pennsylvanica_120313_comp35843_c0_seq2	30.8691	-3.26915	1.09554	2.67e-06	0.000198018	XP_027177643.1uncharacterized protein LOC113776781	626	20	1.46285e-46	58.38	2	C:GO:0016020; C:GO:0016021	C:membrane; C:integral component of membrane			PTHR33868 (PANTHER); PTHR33868:SF10 (PANTHER)	no GO terms	no GO terms
Fraxinus_pennsylvanica_120313_comp35848_c0_seq1	9036.28	-1.25417	0.485904	0.000182726	0.00496083	---NA---	257									no IPS match	no IPS match	no IPS match
Fraxinus_pennsylvanica_120313_comp35882_c0_seq1	394.587	1.3077	0.417907	4.05e-05	0.00160039	XP_024994936.1uncharacterized protein LOC112528202	776	20	3.79116e-26	60.66						IPR022251 (PFAM); PTHR33090:SF38 (PANTHER); IPR022251 (PANTHER)	no GO terms	no GO terms
Fraxinus_pennsylvanica_120313_comp35886_c0_seq1	355.807	1.56762	0.351584	2.65e-07	3.19e-05	XP_022883567.1uncharacterized protein LOC111400383	435	6	8.16006e-38	71.69						mobidb-lite (MOBIDB_LITE); mobidb-lite (MOBIDB_LITE)	no GO terms	no GO terms
Fraxinus_pennsylvanica_120313_comp35906_c0_seq2	28.4157	1.97089	0.796453	4.14e-05	0.00162877	XP_006346321.1 LOB domain-containing protein 37-like	331	20	1.44732e-64	93.82						IPR004883 (PFAM); PTHR31304:SF23 (PANTHER); PTHR31304 (PANTHER); IPR004883 (PROSITE_PROFILES)	no GO terms	no GO terms
Fraxinus_pennsylvanica_120313_comp35913_c0_seq1	28.3472	-1.66798	0.963174	0.000326947	0.0076734	XP_022886871.1 protein O-linked-mannose beta-1,4-N-acetylglucosaminyltransferase 2-like	635	20	4.19332e-126	57.25	1	F:GO:0016757	F:transferase activity, transferring glycosyl groups			PTHR20961:SF110 (PANTHER); IPR007657 (PANTHER)	F:GO:0016757	F:transferase activity, transferring glycosyl groups
Fraxinus_pennsylvanica_120313_comp35975_c0_seq1	8.18114	-1.07583	0.884245	0.00282285	0.0364438	XP_022841432.1chlorophyll a-b binding protein CP29.1, chloroplastic	295	20	5.09584e-08	74.95	16	P:GO:0009416; P:GO:0009765; P:GO:0009768; P:GO:0015979; P:GO:0018298; F:GO:0016168; C:GO:0009507; C:GO:0009522; C:GO:0009523; C:GO:0009535; C:GO:0009536; C:GO:0009579; C:GO:0009941; C:GO:0010287; C:GO:0016020; C:GO:0016021	P:response to light stimulus; P:photosynthesis, light harvesting; P:photosynthesis, light harvesting in photosystem I; P:photosynthesis; P:protein-chromophore linkage; F:chlorophyll binding; C:chloroplast; C:photosystem I; C:photosystem II; C:chloroplast thylakoid membrane; C:plastid; C:thylakoid; C:chloroplast envelope; C:plastoglobule; C:membrane; C:integral component of membrane			mobidb-lite (MOBIDB_LITE); IPR001344 (PANTHER); PTHR21649:SF6 (PANTHER)	P:GO:0009765; C:GO:0016020	P:photosynthesis, light harvesting; C:membrane
Fraxinus_pennsylvanica_120313_comp35978_c0_seq1	260.959	1.01701	0.658706	0.0025441	0.0338856	XP_022862456.1thioredoxin H-type 1-like	294	1	4.17303e-05	91.67						no IPS match	no IPS match	no IPS match
Fraxinus_pennsylvanica_120313_comp35979_c0_seq1	11625.6	1.2135	0.581813	0.000584748	0.0117991	XP_022865276.1metallothionein-like protein type 2	249	20	1.52902e-20	79.58						IPR000347 (PFAM); PTHR33543:SF1 (PANTHER); IPR000347 (PANTHER)	F:GO:0046872	F:metal ion binding
Fraxinus_pennsylvanica_120313_comp35991_c0_seq1	3021.16	1.03466	0.80279	0.00312115	0.0392012	---NA---	692									no IPS match	no IPS match	no IPS match
Fraxinus_pennsylvanica_120313_comp35995_c0_seq1	529.991	-1.38249	0.303571	2.63e-07	3.17e-05	XP_022853885.1calmodulin-7-like	221	2	3.00961e-06	72.92	3	P:GO:0019722; F:GO:0005509; F:GO:0046872	P:calcium-mediated signaling; F:calcium ion binding; F:metal ion binding			no IPS match	no IPS match	no IPS match
Fraxinus_pennsylvanica_120313_comp36006_c0_seq1	3328.51	1.27794	0.582015	0.000401247	0.00895087	---NA---	352									mobidb-lite (MOBIDB_LITE)	no GO terms	no GO terms
Fraxinus_pennsylvanica_120313_comp36053_c0_seq1	26.2082	1.12077	0.658161	0.00147138	0.0230024	XP_022855060.1two-component response regulator ORR26-like isoform X4	220	20	1.9707e-35	76.75						PTHR43874 (PANTHER); PTHR43874:SF59 (PANTHER)	no GO terms	no GO terms
Fraxinus_pennsylvanica_120313_comp36073_c0_seq1	64.5522	1.14233	0.602982	0.00100577	0.0174351	XP_022861505.1ferredoxin--NADP reductase, leaf-type isozyme, chloroplastic isoform X2	432	20	1.25122e-48	84.65	3	P:GO:0055114; F:GO:0004324; C:GO:0009507	P:obsolete oxidation-reduction process; F:ferredoxin-NADP+ reductase activity; C:chloroplast	EC:1.18.1; EC:1.18.1.2	Acting on iron-sulfur proteins as donors; Ferredoxin--NADP(+) reductase	G3DSA:2.40.30.10 (GENE3D); PTHR43314 (PANTHER); PTHR43314:SF16 (PANTHER); IPR017938 (SUPERFAMILY)	no GO terms	no GO terms
Fraxinus_pennsylvanica_120313_comp36091_c0_seq1	54.6741	-2.07806	1.00432	8.11e-05	0.00267603	XP_022847760.1protein trichome birefringence-like 43	689	20	4.5094e-143	81.88						IPR026057 (PFAM); PTHR32285:SF206 (PANTHER); IPR029962 (PANTHER)	no GO terms	no GO terms
Fraxinus_pennsylvanica_120313_comp36118_c0_seq1	30.5756	-1.87259	0.869838	0.000100756	0.00315768	XP_022869342.1protein FAF-like, chloroplastic	243	2	7.5498e-22	75.63						mobidb-lite (MOBIDB_LITE)	no GO terms	no GO terms
Fraxinus_pennsylvanica_120313_comp36121_c0_seq1	36.5738	1.68277	0.432698	1.65e-06	0.000134792	XP_012828538.1 stellacyanin-like	587	20	1.84728e-48	68.05						IPR003245 (PFAM); IPR008972 (G3DSA:2.60.40.GENE3D); IPR039391 (PANTHER); PTHR33021:SF265 (PANTHER); PD003122 (PRODOM); IPR003245 (PROSITE_PROFILES); IPR008972 (SUPERFAMILY)	F:GO:0009055	F:electron transfer activity
Fraxinus_pennsylvanica_120313_comp36129_c0_seq1	674.242	-1.60596	0.395923	1.14e-06	0.000102236	XP_022881313.1probable inactive receptor kinase At4g23740	752	20	3.17297e-129	85.37	4	P:GO:0006468; F:GO:0004672; F:GO:0005524; C:GO:0016021	P:protein phosphorylation; F:protein kinase activity; F:ATP binding; C:integral component of membrane			G3DSA:1.10.510.10 (GENE3D); IPR001245 (PFAM); PTHR27008 (PANTHER); PTHR27008:SF228 (PANTHER); IPR017441 (PROSITE_PATTERNS); IPR000719 (PROSITE_PROFILES); IPR011009 (SUPERFAMILY)	P:GO:0006468; F:GO:0004672; F:GO:0005524	P:protein phosphorylation; F:protein kinase activity; F:ATP binding
Fraxinus_pennsylvanica_120313_comp36139_c0_seq1	220.82	1.67405	0.61405	4.76e-05	0.00180598	---NA---	287									no IPS match	no IPS match	no IPS match
Fraxinus_pennsylvanica_120313_comp36174_c0_seq1	99.3402	-1.71387	0.644988	5.03e-05	0.00188007	XP_022867967.1RNA-binding protein 24-like	551	20	9.68242e-64	94.85	4	P:GO:0006397; P:GO:0007281; F:GO:0003729; C:GO:1990904	P:mRNA processing; P:germ cell development; F:mRNA binding; C:ribonucleoprotein complex			IPR012677 (G3DSA:3.30.70.GENE3D); IPR000504 (PFAM); IPR037366 (PANTHER); PTHR11176:SF23 (PANTHER); IPR000504 (PROSITE_PROFILES); cd12384 (CDD); IPR035979 (SUPERFAMILY)	P:GO:0007281; F:GO:0003676; F:GO:0003729	P:germ cell development; F:nucleic acid binding; F:mRNA binding
Fraxinus_pennsylvanica_120313_comp36190_c0_seq1	17.9592	1.67202	1.94038	0.000588956	0.0118578	XP_022844117.1NDR1/HIN1-like protein 6	1065	20	2.28157e-112	80.21	1	C:GO:0016020	C:membrane			IPR004864 (PFAM); mobidb-lite (MOBIDB_LITE); PTHR31852:SF171 (PANTHER); PTHR31852 (PANTHER)	no GO terms	no GO terms
Fraxinus_pennsylvanica_120313_comp36223_c0_seq1	1438.64	1.34495	0.952064	0.00108206	0.0183955	---NA---	240									no IPS match	no IPS match	no IPS match
Fraxinus_pennsylvanica_120313_comp36238_c0_seq2	368.152	-1.06613	0.390289	0.000164191	0.00458003	XP_013617448.1 actin-1-like	234	20	6.47819e-10	97.93	5	F:GO:0005524; C:GO:0005737; C:GO:0005856; C:GO:0005886; C:GO:0009506	F:ATP binding; C:cytoplasm; C:cytoskeleton; C:plasma membrane; C:plasmodesma			G3DSA:3.30.420.520 (GENE3D)	no GO terms	no GO terms
Fraxinus_pennsylvanica_120313_comp36263_c0_seq1	498.779	4.076	1.39583	2.39e-06	0.000180676	XP_022873099.1beta-glucosidase-like isoform X2	499	20	1.36649e-91	79.76						G3DSA:3.20.20.80 (GENE3D); IPR001360 (PFAM); PTHR10353:SF142 (PANTHER); IPR001360 (PANTHER); IPR017853 (SUPERFAMILY)	P:GO:0005975; F:GO:0004553	P:carbohydrate metabolic process; F:hydrolase activity, hydrolyzing O-glycosyl compounds
Fraxinus_pennsylvanica_120313_comp36318_c0_seq2	197.468	-1.10563	0.354764	5.17e-05	0.00191752	XP_022847536.1probably inactive leucine-rich repeat receptor-like protein kinase At5g06940	203	20	1.19341e-34	90.07	5	P:GO:0006468; F:GO:0004672; F:GO:0005524; C:GO:0005886; C:GO:0016021	P:protein phosphorylation; F:protein kinase activity; F:ATP binding; C:plasma membrane; C:integral component of membrane			G3DSA:3.30.200.20 (GENE3D); PTHR27000:SF146 (PANTHER); PTHR27000 (PANTHER); IPR000719 (PROSITE_PROFILES); IPR011009 (SUPERFAMILY)	P:GO:0006468; F:GO:0004672; F:GO:0005524	P:protein phosphorylation; F:protein kinase activity; F:ATP binding
Fraxinus_pennsylvanica_120313_comp36360_c0_seq1	27.4415	1.13856	0.669965	0.00140346	0.0222067	---NA---	412									no IPS match	no IPS match	no IPS match
Fraxinus_pennsylvanica_120313_comp36404_c0_seq1	307.028	-1.00765	0.302455	2.61e-05	0.00115506	---NA---	246									mobidb-lite (MOBIDB_LITE); mobidb-lite (MOBIDB_LITE)	no GO terms	no GO terms
Fraxinus_pennsylvanica_120313_comp36419_c0_seq2	4.17484	1.25237	1.15524	0.00170847	0.025613	XP_022883622.1NAC domain-containing protein 100-like	308	20	1.23799e-60	82.98	2	P:GO:0006355; F:GO:0003677	P:regulation of transcription, DNA-templated; F:DNA binding			IPR003441 (PFAM); IPR036093 (G3DSA:3.30.310.GENE3D); PTHR31744 (PANTHER); PTHR31744:SF97 (PANTHER); IPR003441 (PROSITE_PROFILES); IPR036093 (SUPERFAMILY)	P:GO:0006355; F:GO:0003677	P:regulation of transcription, DNA-templated; F:DNA binding
Fraxinus_pennsylvanica_120313_comp36420_c0_seq1	294.87	-1.03605	0.210543	3.97e-08	6.9e-06	XP_024973845.1 myosin-6	608	20	3.18112e-50	92.78	5	P:GO:0007015; F:GO:0003774; F:GO:0003779; F:GO:0005524; C:GO:0016459	P:actin filament organization; F:motor activity; F:actin binding; F:ATP binding; C:myosin complex	EC:3.6.1.15	Nucleoside-triphosphate phosphatase	PTHR13140:SF768 (PANTHER); PTHR13140 (PANTHER)	no GO terms	no GO terms
Fraxinus_pennsylvanica_120313_comp36430_c0_seq1	6546.79	-1.71322	0.4969	6.32e-06	0.000384133	XP_022851749.1L-ascorbate oxidase homolog	682	20	1.8537e-157	91.35	3	P:GO:0055114; F:GO:0005507; F:GO:0008447	P:obsolete oxidation-reduction process; F:copper ion binding; F:L-ascorbate oxidase activity	EC:1.10.3; EC:1.10.3.3	Acting on diphenols and related substances as donors; L-ascorbate oxidase	IPR008972 (G3DSA:2.60.40.GENE3D); IPR011707 (PFAM); IPR008972 (G3DSA:2.60.40.GENE3D); IPR001117 (PFAM); PTHR11709:SF280 (PANTHER); PTHR11709 (PANTHER); IPR008972 (SUPERFAMILY); IPR008972 (SUPERFAMILY)	P:GO:0055114; F:GO:0005507	P:obsolete oxidation-reduction process; F:copper ion binding
Fraxinus_pennsylvanica_120313_comp36450_c0_seq1	12.3984	2.03033	1.19079	0.000171946	0.00472075	XP_006491343.1auxin-responsive protein SAUR32	516	20	3.84829e-45	89.23	1	P:GO:0009733	P:response to auxin			IPR003676 (PFAM); PTHR31374:SF145 (PANTHER); PTHR31374 (PANTHER)	P:GO:0009733	P:response to auxin
Fraxinus_pennsylvanica_120313_comp36461_c0_seq1	157.298	-1.08247	0.393123	0.000151908	0.00431154	XP_022849031.1ATP-citrate synthase beta chain protein 2	208	20	1.77324e-38	99.42	2	F:GO:0046912; F:GO:0048037	F:transferase activity, transferring acyl groups, acyl groups converted into alkyl on transfer; F:obsolete cofactor binding			PTHR23118 (PANTHER); PTHR23118:SF24 (PANTHER); IPR036969 (SUPERFAMILY)	F:GO:0046912	F:transferase activity, transferring acyl groups, acyl groups converted into alkyl on transfer
Fraxinus_pennsylvanica_120313_comp36516_c0_seq3	56.9165	1.19563	0.590678	0.000688444	0.0132813	XP_022878489.1amino-acid permease BAT1 homolog isoform X1	1826	20	0	92.75	11	P:GO:0015808; P:GO:0015812; P:GO:0015813; P:GO:1903401; P:GO:1903826; F:GO:0005313; F:GO:0015180; F:GO:0015181; F:GO:0015185; F:GO:0015189; C:GO:0016021	P:L-alanine transport; P:gamma-aminobutyric acid transport; P:L-glutamate transmembrane transport; P:L-lysine transmembrane transport; P:arginine transmembrane transport; F:L-glutamate transmembrane transporter activity; F:L-alanine transmembrane transporter activity; F:arginine transmembrane transporter activity; F:gamma-aminobutyric acid transmembrane transporter activity; F:L-lysine transmembr…			Coil (COILS); G3DSA:1.20.1740.10 (GENE3D); IPR004756 (TIGRFAM); IPR002293 (PIRSF); IPR002293 (PFAM); PTHR45649:SF40 (PANTHER); PTHR45649 (PANTHER); IPR004840 (PROSITE_PATTERNS)	P:GO:0006865; P:GO:0055085; F:GO:0022857; C:GO:0016020; C:GO:0016021	P:amino acid transport; P:transmembrane transport; F:transmembrane transporter activity; C:membrane; C:integral component of membrane
Fraxinus_pennsylvanica_120313_comp36537_c0_seq1	24.901	2.07667	1.17646	0.000144219	0.00414643	XP_023516906.1uncharacterized protein LOC111780671	471	14	2.79156e-05	57.38						no IPS match	no IPS match	no IPS match
Fraxinus_pennsylvanica_120313_comp36564_c0_seq1	34.2713	-1.0212	0.528474	0.00127129	0.02073	---NA---	271									no IPS match	no IPS match	no IPS match
Fraxinus_pennsylvanica_120313_comp36591_c0_seq2	51.9711	1.15595	0.324803	1.23e-05	0.000642728	XP_022893502.1TOM1-like protein 6	283	20	1.34663e-18	60.05	2	P:GO:0006886; C:GO:0005623	P:intracellular protein transport; C:obsolete cell			mobidb-lite (MOBIDB_LITE); mobidb-lite (MOBIDB_LITE)	no GO terms	no GO terms
Fraxinus_pennsylvanica_120313_comp36602_c0_seq1	43.8046	2.52611	0.499327	5.58e-10	2.21e-07	XP_022863897.1homeobox-leucine zipper protein HAT5-like isoform X1	214	2	2.22646e-14	90.28						no IPS match	no IPS match	no IPS match
Fraxinus_pennsylvanica_120313_comp36612_c0_seq1	19.6927	-1.05031	0.462956	0.000561239	0.0114441	---NA---	394									no IPS match	no IPS match	no IPS match
Fraxinus_pennsylvanica_120313_comp36621_c0_seq1	4432.76	-1.23114	0.313408	3.37e-06	0.000237197	---NA---	548									mobidb-lite (MOBIDB_LITE); mobidb-lite (MOBIDB_LITE); PTHR36321:SF7 (PANTHER); PTHR36321 (PANTHER)	no GO terms	no GO terms
Fraxinus_pennsylvanica_120313_comp36705_c0_seq1	5.41615	-1.26985	1.1608	0.00162506	0.0246947	XP_013583262.1 copia protein	238	20	2.02364e-15	68.38						no IPS match	no IPS match	no IPS match
Fraxinus_pennsylvanica_120313_comp36741_c0_seq2	56.4227	-1.46733	0.487684	4.07e-05	0.00160514	XP_022896671.1heavy metal-associated isoprenylated plant protein 26-like	269	20	2.67235e-11	84.26	2	P:GO:0030001; F:GO:0046872	P:metal ion transport; F:metal ion binding			no IPS match	no IPS match	no IPS match
Fraxinus_pennsylvanica_120313_comp36911_c0_seq2	67.9599	-1.22051	0.403802	6.16e-05	0.00217221	---NA---	202									no IPS match	no IPS match	no IPS match
Fraxinus_pennsylvanica_120313_comp36911_c0_seq3	352.86	-1.01229	0.344946	9.43e-05	0.00300639	XP_027092212.1uncharacterized protein LOC113712816	831	10	5.96378e-12	59.42						mobidb-lite (MOBIDB_LITE); mobidb-lite (MOBIDB_LITE); mobidb-lite (MOBIDB_LITE); PTHR33670 (PANTHER); PTHR33670:SF14 (PANTHER)	no GO terms	no GO terms
Fraxinus_pennsylvanica_120313_comp37022_c0_seq1	41.6062	-1.19099	0.369422	3.54e-05	0.00144766	XP_022862969.1alpha-amylase 3, chloroplastic-like	317	20	4.21598e-13	87.03	4	P:GO:0005975; F:GO:0004556; F:GO:0005509; F:GO:0103025	P:carbohydrate metabolic process; F:alpha-amylase activity; F:calcium ion binding; F:alpha-amylase activity (releasing maltohexaose)	EC:3.2.1.1	Alpha-amylase	IPR013780 (G3DSA:2.60.40.GENE3D); IPR012850 (PFAM); SSF51011 (SUPERFAMILY)	P:GO:0005975; F:GO:0004556; F:GO:0005509	P:carbohydrate metabolic process; F:alpha-amylase activity; F:calcium ion binding
Fraxinus_pennsylvanica_120313_comp37039_c0_seq1	135.836	1.02877	0.565706	0.00156338	0.0240293	XP_022847979.1protein kinase PINOID-like	487	20	2.70763e-65	81.23	3	P:GO:0006468; F:GO:0004672; F:GO:0005524	P:protein phosphorylation; F:protein kinase activity; F:ATP binding			G3DSA:1.10.510.10 (GENE3D); PTHR45637:SF11 (PANTHER); PTHR45637 (PANTHER); IPR000719 (PROSITE_PROFILES); IPR011009 (SUPERFAMILY)	P:GO:0006468; F:GO:0004672; F:GO:0005524	P:protein phosphorylation; F:protein kinase activity; F:ATP binding
Fraxinus_pennsylvanica_120313_comp37040_c0_seq1	19.3847	1.71072	0.615137	3.81e-05	0.00152736	XP_022890463.1uncharacterized protein LOC111405697	219	20	8.02104e-11	77.54						no IPS match	no IPS match	no IPS match
Fraxinus_pennsylvanica_120313_comp37052_c0_seq1	55.413	1.49363	0.582914	0.000109666	0.00337045	XP_022863170.1uncharacterized protein At1g28695-like	701	20	6.48913e-121	77.68	2	F:GO:0016740; C:GO:0016020	F:transferase activity; C:membrane			IPR005069 (PFAM); PTHR46038 (PANTHER); PTHR46038:SF29 (PANTHER)	no GO terms	no GO terms
Fraxinus_pennsylvanica_120313_comp37130_c0_seq1	49.2833	-1.67023	0.821332	0.000197531	0.00524307	XP_022872272.1protein FAF-like, chloroplastic	336	20	5.33431e-24	56.58						no IPS match	no IPS match	no IPS match
Fraxinus_pennsylvanica_120313_comp37155_c0_seq1	201.594	-1.54877	0.564659	6.36e-05	0.00222641	XP_022887183.1receptor-like kinase TMK4	577	20	3.85624e-92	78.84	4	P:GO:0006468; F:GO:0004674; F:GO:0005524; C:GO:0016021	P:protein phosphorylation; F:protein serine/threonine kinase activity; F:ATP binding; C:integral component of membrane	EC:2.7.11	Transferring phosphorus-containing groups	IPR001611 (PFAM); IPR032675 (G3DSA:3.80.10.GENE3D); PTHR27008:SF154 (PANTHER); PTHR27008 (PANTHER); SSF52058 (SUPERFAMILY)	F:GO:0005515	F:protein binding
Fraxinus_pennsylvanica_120313_comp37196_c0_seq1	83.7726	-1.40948	0.823407	0.000635051	0.0125508	XP_022853071.1zinc finger CCCH domain-containing protein 15-like	898	20	5.66365e-140	72.36	1	F:GO:0046872	F:metal ion binding			IPR000571 (PFAM); G3DSA:4.10.1000.10 (GENE3D); mobidb-lite (MOBIDB_LITE); PTHR12547:SF126 (PANTHER); PTHR12547 (PANTHER); IPR000571 (PROSITE_PROFILES); IPR000571 (PROSITE_PROFILES); IPR036855 (SUPERFAMILY); IPR036855 (SUPERFAMILY)	F:GO:0046872	F:metal ion binding
Fraxinus_pennsylvanica_120313_comp37228_c0_seq1	29.0588	1.03	0.825401	0.00325375	0.040456	XP_022879429.1alpha-dioxygenase 1	322	20	8.87547e-67	84.72	5	P:GO:0006979; P:GO:0055114; P:GO:0098869; F:GO:0004601; F:GO:0020037	P:response to oxidative stress; P:obsolete oxidation-reduction process; P:cellular oxidant detoxification; F:peroxidase activity; F:heme binding	EC:1.11.1.7	Peroxidase	IPR037120 (G3DSA:1.10.640.GENE3D); mobidb-lite (MOBIDB_LITE); PTHR11903:SF26 (PANTHER); PTHR11903 (PANTHER); IPR010255 (SUPERFAMILY)	P:GO:0006979; P:GO:0055114; F:GO:0004601; F:GO:0020037	P:response to oxidative stress; P:obsolete oxidation-reduction process; F:peroxidase activity; F:heme binding
Fraxinus_pennsylvanica_120313_comp37302_c0_seq1	161.194	-1.09547	0.376069	9.54e-05	0.00303047	XP_022892644.1cellulose synthase-like protein D3	272	20	3.40825e-46	98.44						IPR005150 (PFAM); PTHR13301:SF184 (PANTHER); PTHR13301 (PANTHER)	P:GO:0030244; F:GO:0016760; C:GO:0016020	P:cellulose biosynthetic process; F:cellulose synthase (UDP-forming) activity; C:membrane
Fraxinus_pennsylvanica_120313_comp37355_c0_seq1	90.3883	1.0508	0.502336	0.000844304	0.0154149	---NA---	247									no IPS match	no IPS match	no IPS match
Fraxinus_pennsylvanica_120313_comp37381_c0_seq2	11.402	1.27437	0.565019	0.000358946	0.0082134	---NA---	518									no IPS match	no IPS match	no IPS match
Fraxinus_pennsylvanica_120313_comp37449_c0_seq1	38.1925	6.35353	1.30443	6.49e-10	2.44e-07	---NA---	545									no IPS match	no IPS match	no IPS match
Fraxinus_pennsylvanica_120313_comp37513_c0_seq1	83.6945	-1.51795	0.522937	4.7e-05	0.00179233	XP_022876494.1receptor-like protein kinase THESEUS 1	394	20	1.16548e-84	94.57	4	P:GO:0006468; F:GO:0004674; F:GO:0005524; C:GO:0016021	P:protein phosphorylation; F:protein serine/threonine kinase activity; F:ATP binding; C:integral component of membrane	EC:2.7.11	Transferring phosphorus-containing groups	IPR001245 (PFAM); G3DSA:3.30.200.20 (GENE3D); PTHR27003:SF320 (PANTHER); PTHR27003 (PANTHER); IPR017441 (PROSITE_PATTERNS); IPR000719 (PROSITE_PROFILES); IPR011009 (SUPERFAMILY)	P:GO:0006468; F:GO:0004672; F:GO:0005524	P:protein phosphorylation; F:protein kinase activity; F:ATP binding
Fraxinus_pennsylvanica_120313_comp37541_c0_seq1	15.5265	2.65806	1.22638	3.13e-05	0.00131847	---NA---	395									no IPS match	no IPS match	no IPS match
Fraxinus_pennsylvanica_120313_comp37620_c0_seq1	17.7507	-1.30084	0.378442	1.66e-05	0.000810493	XP_006483935.1ARM REPEAT PROTEIN INTERACTING WITH ABF2	570	20	8.23277e-65	82.07	1	P:GO:0007166	P:cell surface receptor signaling pathway			PTHR46168 (PANTHER); PTHR46168:SF15 (PANTHER)	no GO terms	no GO terms
Fraxinus_pennsylvanica_120313_comp37621_c0_seq1	214.818	1.06425	0.63514	0.00181321	0.0267292	XP_022885825.1pathogenesis-related protein 5-like	573	20	2.6133e-120	86.56	3	P:GO:0006952; C:GO:0005576; C:GO:0016021	P:defense response; C:extracellular region; C:integral component of membrane			IPR001938 (PRINTS); IPR001938 (PFAM); IPR037176 (G3DSA:2.60.110.GENE3D); IPR001938 (PIRSF); IPR001938 (PANTHER); PTHR31048:SF97 (PANTHER); IPR001938 (PROSITE_PROFILES); IPR037176 (SUPERFAMILY)	no GO terms	no GO terms
Fraxinus_pennsylvanica_120313_comp37638_c0_seq1	325.222	-1.29404	0.357303	9.31e-06	0.00051402	---NA---	257									no IPS match	no IPS match	no IPS match
Fraxinus_pennsylvanica_120313_comp37651_c0_seq1	280.19	-1.11883	0.363726	5.8e-05	0.00208705	---NA---	432									no IPS match	no IPS match	no IPS match
Fraxinus_pennsylvanica_120313_comp37813_c0_seq1	48.0717	1.78657	0.449749	8.65e-07	8.27e-05	---NA---	750									no IPS match	no IPS match	no IPS match
Fraxinus_pennsylvanica_120313_comp37819_c0_seq1	91.0054	-1.27687	0.359871	1.2e-05	0.00062879	XP_022890287.165-kDa microtubule-associated protein 3-like	210	20	1.16639e-37	93.26	2	P:GO:0000226; F:GO:0008017	P:microtubule cytoskeleton organization; F:microtubule binding			PF03999 (PFAM); G3DSA:1.20.58.1520 (GENE3D); PTHR19321:SF27 (PANTHER); IPR007145 (PANTHER)	P:GO:0000226; F:GO:0008017	P:microtubule cytoskeleton organization; F:microtubule binding
Fraxinus_pennsylvanica_120313_comp37847_c0_seq1	262.396	1.00491	0.304172	2.87e-05	0.00122954	XP_022880249.1zinc finger protein CONSTANS-LIKE 12-like isoform X1	1107	20	1.01131e-126	77.96	1	F:GO:0008270	F:zinc ion binding			IPR000315 (PFAM); mobidb-lite (MOBIDB_LITE); mobidb-lite (MOBIDB_LITE); mobidb-lite (MOBIDB_LITE); mobidb-lite (MOBIDB_LITE); mobidb-lite (MOBIDB_LITE); PTHR31717 (PANTHER); PTHR31717:SF43 (PANTHER); IPR000315 (PROSITE_PROFILES); IPR000315 (CDD)	F:GO:0008270	F:zinc ion binding
Fraxinus_pennsylvanica_120313_comp37857_c0_seq1	31.6287	1.20176	0.39864	6.44e-05	0.00224608	XP_022877507.1disease resistance protein At4g27190-like	3210	20	0	68.85	1	F:GO:0043531	F:ADP binding			Coil (COILS); PR00364 (PRINTS); IPR002182 (PFAM); G3DSA:1.10.8.430 (GENE3D); G3DSA:3.40.50.300 (GENE3D); IPR032675 (G3DSA:3.80.10.GENE3D); IPR032675 (G3DSA:3.80.10.GENE3D); PTHR23155:SF1063 (PANTHER); PTHR23155 (PANTHER); SSF52058 (SUPERFAMILY); IPR027417 (SUPERFAMILY)	F:GO:0043531	F:ADP binding
Fraxinus_pennsylvanica_120313_comp37864_c0_seq1	10.5276	1.19541	0.833297	0.00163576	0.0248338	XP_022861355.1CTD small phosphatase-like protein	506	20	8.22881e-70	86.2	2	P:GO:0006470; F:GO:0004721	P:protein dephosphorylation; F:phosphoprotein phosphatase activity	EC:3.1.3.16	Protein-serine/threonine phosphatase	IPR023214 (G3DSA:3.40.50.GENE3D); IPR004274 (PFAM); PTHR12210:SF136 (PANTHER); PTHR12210 (PANTHER); IPR004274 (PROSITE_PROFILES); IPR036412 (SUPERFAMILY)	no GO terms	no GO terms
Fraxinus_pennsylvanica_120313_comp37876_c0_seq1	304.054	-1.41336	0.441194	2.73e-05	0.00118573	XP_022878898.1calmodulin-like protein 3	223	20	6.30067e-30	93.97	1	F:GO:0005509	F:calcium ion binding			IPR002048 (PFAM); G3DSA:1.10.238.10 (GENE3D); IPR039647 (PANTHER); PTHR10891:SF811 (PANTHER); IPR018247 (PROSITE_PATTERNS); IPR002048 (PROSITE_PROFILES); IPR011992 (SUPERFAMILY)	F:GO:0005509	F:calcium ion binding
Fraxinus_pennsylvanica_120313_comp37919_c0_seq1	50.9497	-2.23698	0.760041	7.3e-06	0.000429569	XP_022896054.1kinesin-like protein KIN-7E isoform X2	248	20	1.88291e-46	95.49	5	P:GO:0007018; F:GO:0003777; F:GO:0005524; F:GO:0008017; C:GO:0005874	P:microtubule-based movement; F:microtubule motor activity; F:ATP binding; F:microtubule binding; C:microtubule	EC:3.6.1.15	Nucleoside-triphosphate phosphatase	no IPS match	no IPS match	no IPS match
Fraxinus_pennsylvanica_120313_comp37941_c1_seq1	6.47841	-1.45465	1.14692	0.000927796	0.0164742	XP_022885883.1zinc transporter 5-like isoform X1	243	20	7.78431e-29	77.79	3	P:GO:0071577; F:GO:0005385; C:GO:0016021	P:zinc ion transmembrane transport; F:zinc ion transmembrane transporter activity; C:integral component of membrane			PTHR11040 (PANTHER); PTHR11040:SF160 (PANTHER)	no GO terms	no GO terms
Fraxinus_pennsylvanica_120313_comp38008_c0_seq1	12.3374	-1.0099	1.04175	0.00359309	0.0434051	XP_022858279.1protein indeterminate-domain 1-like	349	20	2.28797e-20	80.41	1	F:GO:0003676	F:nucleic acid binding			mobidb-lite (MOBIDB_LITE); mobidb-lite (MOBIDB_LITE); PTHR10593:SF143 (PANTHER); PTHR10593 (PANTHER)	no GO terms	no GO terms
Fraxinus_pennsylvanica_120313_comp38008_c0_seq2	165.202	-1.53438	0.551456	6.02e-05	0.00214184	XP_022884387.1protein indeterminate-domain 1-like isoform X2	428	20	9.32626e-29	72.03	1	F:GO:0003676	F:nucleic acid binding			mobidb-lite (MOBIDB_LITE); mobidb-lite (MOBIDB_LITE); mobidb-lite (MOBIDB_LITE); PTHR10593:SF143 (PANTHER); PTHR10593 (PANTHER)	no GO terms	no GO terms
Fraxinus_pennsylvanica_120313_comp38018_c0_seq1	640.706	-2.07266	0.569151	1.12e-06	0.000101083	XP_022872534.1cytochrome b561 and DOMON domain-containing protein At2g04850	1420	20	0	88.34	3	P:GO:0055114; F:GO:0004497; C:GO:0016021	P:obsolete oxidation-reduction process; F:monooxygenase activity; C:integral component of membrane			IPR005018 (PFAM); IPR017214 (PIRSF); PTHR23130 (PANTHER); PTHR23130:SF60 (PANTHER); IPR005018 (PROSITE_PROFILES); IPR006593 (PROSITE_PROFILES); cd08760 (CDD); cd09629 (CDD)	no GO terms	no GO terms
Fraxinus_pennsylvanica_120313_comp38020_c0_seq2	95.0376	-1.02096	0.338747	7.36e-05	0.00248664	XP_022881280.1cell division control protein 2 homolog C	223	20	3.39713e-33	99.59	3	P:GO:0006468; F:GO:0004674; F:GO:0005524	P:protein phosphorylation; F:protein serine/threonine kinase activity; F:ATP binding	EC:2.7.11	Transferring phosphorus-containing groups	G3DSA:3.30.200.20 (GENE3D); IPR000719 (PFAM); PTHR24056:SF429 (PANTHER); PTHR24056 (PANTHER); IPR017441 (PROSITE_PATTERNS); IPR000719 (PROSITE_PROFILES); IPR011009 (SUPERFAMILY)	P:GO:0006468; F:GO:0004672; F:GO:0005524	P:protein phosphorylation; F:protein kinase activity; F:ATP binding
Fraxinus_pennsylvanica_120313_comp38058_c0_seq1	206.17	-1.00034	0.356132	0.00013888	0.004031	XP_022874002.1uncharacterized protein LOC111392842	698	20	1.49174e-109	69.04						mobidb-lite (MOBIDB_LITE); PTHR37259 (PANTHER)	no GO terms	no GO terms
Fraxinus_pennsylvanica_120313_comp38064_c0_seq2	25.5952	1.82482	0.617255	1.82e-05	0.000866497	XP_022845869.1probable WRKY transcription factor 14	733	20	1.17699e-71	70.06	1	F:GO:0003677	F:DNA binding			no IPS match	no IPS match	no IPS match
Fraxinus_pennsylvanica_120313_comp38086_c0_seq2	63.0213	-1.08799	1.22691	0.00261765	0.0345564	XP_022856064.1mitochondrial thiamine diphosphate carrier 2-like	419	20	4.86175e-24	82.59	4	P:GO:0030974; P:GO:0071934; F:GO:0015234; C:GO:0031305	P:thiamine pyrophosphate transmembrane transport; P:thiamine transmembrane transport; F:thiamine transmembrane transporter activity; C:integral component of mitochondrial inner membrane			no IPS match	no IPS match	no IPS match
Fraxinus_pennsylvanica_120313_comp38110_c0_seq1	1360.13	-1.04273	0.37164	0.000135799	0.00397109	XP_022843116.1acyl-protein thioesterase 2-like	636	20	7.27664e-99	92.41	1	F:GO:0016787	F:hydrolase activity			IPR003140 (PFAM); IPR029058 (G3DSA:3.40.50.GENE3D); PTHR46234 (PANTHER); PTHR46234:SF3 (PANTHER); IPR029058 (SUPERFAMILY)	F:GO:0016787	F:hydrolase activity
Fraxinus_pennsylvanica_120313_comp38179_c0_seq1	360.329	-1.00104	0.387962	0.000268213	0.00663363	XP_022873665.1probably inactive leucine-rich repeat receptor-like protein kinase IMK2	488	20	5.83872e-51	94.19	6	P:GO:0006468; F:GO:0004672; F:GO:0005524; C:GO:0005886; C:GO:0009506; C:GO:0016021	P:protein phosphorylation; F:protein kinase activity; F:ATP binding; C:plasma membrane; C:plasmodesma; C:integral component of membrane			G3DSA:1.10.510.10 (GENE3D); mobidb-lite (MOBIDB_LITE); PTHR27008:SF257 (PANTHER); PTHR27008 (PANTHER); IPR011009 (SUPERFAMILY)	no GO terms	no GO terms
Fraxinus_pennsylvanica_120313_comp38190_c0_seq1	119.228	-3.07734	1.16095	7.15e-06	0.000422457	XP_022875273.1delta(12)-fatty-acid desaturase FAD2-like	1408	20	0	92.92	4	P:GO:0006629; P:GO:0055114; F:GO:0016717; C:GO:0016021	P:lipid metabolic process; P:obsolete oxidation-reduction process; F:oxidoreductase activity, acting on paired donors, with oxidation of a pair of donors resulting in the reduction of molecular oxygen to two molecules of water; C:integral component of membrane	EC:1.14.19	Acting on paired donors, with incorporation or reduction of molecular oxygen. The oxygen incorporated need not be derived from O(2)	IPR005804 (PFAM); IPR021863 (PFAM); mobidb-lite (MOBIDB_LITE); PTHR32100 (PANTHER); PTHR32100:SF40 (PANTHER); cd03507 (CDD)	P:GO:0006629; P:GO:0055114; F:GO:0016717	P:lipid metabolic process; P:obsolete oxidation-reduction process; F:oxidoreductase activity, acting on paired donors, with oxidation of a pair of donors resulting in the reduction of molecular oxygen to two molecules of water
Fraxinus_pennsylvanica_120313_comp38218_c0_seq3	6.11616	-3.21732	1.72944	3.48e-05	0.00142695	XP_022849607.1meiotic recombination protein DMC1 homolog isoform X5	1274	20	0	97.68	6	P:GO:0006281; P:GO:0007131; F:GO:0000150; F:GO:0003677; F:GO:0005524; F:GO:0008094	P:DNA repair; P:reciprocal meiotic recombination; F:recombinase activity; F:DNA binding; F:ATP binding; F:DNA-dependent ATPase activity	EC:3.6.1.3; EC:3.6.1.15	Adenosinetriphosphatase; Nucleoside-triphosphate phosphatase	G3DSA:1.10.150.20 (GENE3D); G3DSA:3.40.50.300 (GENE3D); IPR016467 (PIRSF); IPR011940 (TIGRFAM); IPR013632 (PFAM); PTHR22942 (PANTHER); PTHR22942:SF30 (PANTHER); IPR020588 (PROSITE_PROFILES); IPR020587 (PROSITE_PROFILES); IPR033925 (CDD); IPR010995 (SUPERFAMILY); IPR027417 (SUPERFAMILY)	P:GO:0006259; P:GO:0006281; P:GO:0007131; F:GO:0000150; F:GO:0000166; F:GO:0003677; F:GO:0005524; F:GO:0008094; C:GO:0005634	P:DNA metabolic process; P:DNA repair; P:reciprocal meiotic recombination; F:recombinase activity; F:nucleotide binding; F:DNA binding; F:ATP binding; F:DNA-dependent ATPase activity; C:nucleus
Fraxinus_pennsylvanica_120313_comp38226_c0_seq1	105.272	-2.84142	0.871821	1.31e-06	0.000113558	XP_022895387.1cytochrome P450 81E8-like	1084	20	0	79.69	6	P:GO:0055114; F:GO:0004497; F:GO:0005506; F:GO:0016705; F:GO:0020037; C:GO:0016021	P:obsolete oxidation-reduction process; F:monooxygenase activity; F:iron ion binding; F:oxidoreductase activity, acting on paired donors, with incorporation or reduction of molecular oxygen; F:heme binding; C:integral component of membrane			IPR002401 (PRINTS); IPR001128 (PRINTS); IPR036396 (G3DSA:1.10.630.GENE3D); IPR001128 (PFAM); PTHR24281 (PANTHER); IPR017972 (PROSITE_PATTERNS); IPR036396 (SUPERFAMILY)	P:GO:0055114; F:GO:0005506; F:GO:0016705; F:GO:0020037	P:obsolete oxidation-reduction process; F:iron ion binding; F:oxidoreductase activity, acting on paired donors, with incorporation or reduction of molecular oxygen; F:heme binding
Fraxinus_pennsylvanica_120313_comp38249_c0_seq1	57.5666	-1.31407	0.366821	1.04e-05	0.000559542	---NA---	328									no IPS match	no IPS match	no IPS match
Fraxinus_pennsylvanica_120313_comp38253_c0_seq2	71.6098	-1.15854	0.331761	1.54e-05	0.000766229	XP_022863604.1chromo domain protein LHP1-like isoform X2	496	20	1.9487e-74	66.45	1	C:GO:0005634	C:nucleus			mobidb-lite (MOBIDB_LITE); mobidb-lite (MOBIDB_LITE); PTHR47240 (PANTHER)	no GO terms	no GO terms
Fraxinus_pennsylvanica_120313_comp38276_c0_seq1	5.03397	-1.36255	1.55752	0.00118528	0.0196899	XP_022846901.1putative late blight resistance protein homolog R1A-10	321	20	2.49285e-49	76.24						SSF52047 (SUPERFAMILY)	no GO terms	no GO terms
Fraxinus_pennsylvanica_120313_comp38278_c0_seq1	34.8341	1.097	0.532191	0.00081382	0.0150235	XP_022864175.1protein DETOXIFICATION 54-like	604	20	1.9215e-124	92.57	5	P:GO:0042908; P:GO:0055085; F:GO:0015297; F:GO:0042910; C:GO:0016021	P:xenobiotic transport; P:transmembrane transport; F:antiporter activity; F:xenobiotic transmembrane transporter activity; C:integral component of membrane			IPR002528 (PFAM); PTHR11206 (PANTHER); PTHR11206:SF75 (PANTHER)	P:GO:0055085; F:GO:0015297; F:GO:0042910; C:GO:0016020	P:transmembrane transport; F:antiporter activity; F:xenobiotic transmembrane transporter activity; C:membrane
Fraxinus_pennsylvanica_120313_comp38280_c0_seq1	65.2172	3.59223	0.84781	3.78e-08	6.64e-06	XP_022858053.1zinc finger protein CONSTANS-LIKE 5-like	617	20	1.60119e-96	64.79	3	P:GO:0009909; F:GO:0008270; C:GO:0005634	P:regulation of flower development; F:zinc ion binding; C:nucleus			IPR000315 (PFAM); PTHR31319 (PANTHER); PTHR31319:SF53 (PANTHER); IPR000315 (PROSITE_PROFILES); IPR000315 (CDD); IPR000315 (CDD)	F:GO:0008270	F:zinc ion binding
Fraxinus_pennsylvanica_120313_comp38327_c0_seq1	42.0302	2.98127	0.957165	1.98e-06	0.000154501	XP_027086322.1E3 ubiquitin-protein ligase MARCH7-like	509	20	7.45475e-42	73.65	4	F:GO:0008270; F:GO:0046872; C:GO:0016020; C:GO:0016021	F:zinc ion binding; F:metal ion binding; C:membrane; C:integral component of membrane			mobidb-lite (MOBIDB_LITE); PTHR46158 (PANTHER); PTHR46158:SF6 (PANTHER)	no GO terms	no GO terms
Fraxinus_pennsylvanica_120313_comp38344_c0_seq1	15.5435	-1.08792	0.839691	0.00259077	0.0343642	---NA---	307									no IPS match	no IPS match	no IPS match
Fraxinus_pennsylvanica_120313_comp38358_c0_seq1	27.6707	1.55523	1.49011	0.000818404	0.0150853	XP_022899648.1WAT1-related protein At5g07050-like	283	20	2.76062e-59	96.33	4	P:GO:0055085; F:GO:0022857; C:GO:0005886; C:GO:0016021	P:transmembrane transport; F:transmembrane transporter activity; C:plasma membrane; C:integral component of membrane			IPR030184 (PANTHER); PTHR31218:SF267 (PANTHER)	F:GO:0022857; C:GO:0016021	F:transmembrane transporter activity; C:integral component of membrane
Fraxinus_pennsylvanica_120313_comp38358_c1_seq1	36.9251	4.14317	1.49315	3.19e-06	0.000228068	XP_022899648.1WAT1-related protein At5g07050-like	313	20	3.26717e-68	89.55	4	P:GO:0055085; F:GO:0022857; C:GO:0005886; C:GO:0016021	P:transmembrane transport; F:transmembrane transporter activity; C:plasma membrane; C:integral component of membrane			IPR030184 (PANTHER); PTHR31218:SF163 (PANTHER)	F:GO:0022857; C:GO:0016021	F:transmembrane transporter activity; C:integral component of membrane
Fraxinus_pennsylvanica_120313_comp38383_c0_seq1	41.2202	1.52775	0.457408	1.44e-05	0.000726135	---NA---	364									no IPS match	no IPS match	no IPS match
Fraxinus_pennsylvanica_120313_comp38461_c0_seq1	686.9	-1.10905	0.607505	0.00124384	0.0203779	XP_006341033.1 actin-71	297	20	3.57001e-11	100	5	F:GO:0005524; C:GO:0005737; C:GO:0005856; C:GO:0005886; C:GO:0009506	F:ATP binding; C:cytoplasm; C:cytoskeleton; C:plasma membrane; C:plasmodesma			G3DSA:3.30.420.40 (GENE3D); IPR004000 (PFAM); IPR004001 (PROSITE_PATTERNS); SSF53067 (SUPERFAMILY)	no GO terms	no GO terms
Fraxinus_pennsylvanica_120313_comp38524_c0_seq1	8.48767	1.18483	0.661801	0.00106633	0.0182048	XP_022867552.1uncharacterized protein LOC111387240	301	20	7.15802e-34	72.27						PTHR33265:SF29 (PANTHER); PTHR33265 (PANTHER)	no GO terms	no GO terms
Fraxinus_pennsylvanica_120313_comp38555_c0_seq1	22.0057	-1.04332	0.447901	0.000489837	0.0103797	---NA---	243									no IPS match	no IPS match	no IPS match
Fraxinus_pennsylvanica_120313_comp38564_c0_seq1	29.2472	-1.04458	0.485392	0.00074662	0.0141072	XP_012855604.1 testis-expressed sequence 2 protein-like	368	20	9.31145e-52	65.8	4	P:GO:0006869; F:GO:0008289; C:GO:0016020; C:GO:0016021	P:lipid transport; F:lipid binding; C:membrane; C:integral component of membrane			PTHR13466 (PANTHER); PTHR13466:SF11 (PANTHER)	no GO terms	no GO terms
Fraxinus_pennsylvanica_120313_comp38567_c0_seq1	5.76052	2.80962	1.37458	3.53e-05	0.00144726	XP_012859029.1PREDICTED: uncharacterized protein LOC105978158	375	5	1.68759e-10	77.71						PTHR33511 (PANTHER); PTHR33511:SF17 (PANTHER)	no GO terms	no GO terms
Fraxinus_pennsylvanica_120313_comp38670_c0_seq1	6.55423	-1.28504	0.771667	0.000957249	0.0168296	XP_014515805.1serine/threonine-protein kinase BLUS1	213	20	1.72588e-18	91.19	3	P:GO:0006468; F:GO:0004672; F:GO:0005524	P:protein phosphorylation; F:protein kinase activity; F:ATP binding			no IPS match	no IPS match	no IPS match
Fraxinus_pennsylvanica_120313_comp38683_c0_seq1	54.9762	1.32186	0.512758	0.000159881	0.00448212	XP_022845512.1probable copper-transporting ATPase HMA5 isoform X3	674	20	1.42275e-141	92.99	7	P:GO:0030001; P:GO:0098655; F:GO:0005507; F:GO:0005524; F:GO:0016787; F:GO:0019829; C:GO:0016021	P:metal ion transport; P:cation transmembrane transport; F:copper ion binding; F:ATP binding; F:hydrolase activity; F:ATPase-coupled cation transmembrane transporter activity; C:integral component of membrane			PF00702 (PFAM); IPR023299 (G3DSA:3.40.1110.GENE3D); IPR001757 (TIGRFAM); IPR023214 (G3DSA:3.40.50.GENE3D); PTHR43520 (PANTHER); PTHR43520:SF21 (PANTHER); IPR036412 (SUPERFAMILY)	F:GO:0000166; C:GO:0016021	F:nucleotide binding; C:integral component of membrane
Fraxinus_pennsylvanica_120313_comp38717_c0_seq1	22.4877	-13.8761	6.28252	6.38e-06	0.000386979	---NA---	1225									no IPS match	no IPS match	no IPS match
Fraxinus_pennsylvanica_120313_comp38718_c0_seq1	179.144	-1.48437	0.473925	2.84e-05	0.00122212	XP_022884387.1protein indeterminate-domain 1-like isoform X2	495	20	1.12272e-29	85.66	4	P:GO:0006355; F:GO:0003676; F:GO:0003700; F:GO:0046872	P:regulation of transcription, DNA-templated; F:nucleic acid binding; F:DNA-binding transcription factor activity; F:metal ion binding			no IPS match	no IPS match	no IPS match
Fraxinus_pennsylvanica_120313_comp38744_c0_seq1	216.022	-1.45225	0.330997	4.68e-07	5.02e-05	---NA---	413									no IPS match	no IPS match	no IPS match
Fraxinus_pennsylvanica_120313_comp38747_c0_seq1	47.5461	-1.3579	0.723001	0.000570835	0.0115859	XP_022850507.1COBRA-like protein 1	503	20	1.60207e-65	92.79	4	P:GO:0010215; P:GO:0052324; C:GO:0016021; C:GO:0046658	P:cellulose microfibril organization; P:plant-type cell wall cellulose biosynthetic process; C:integral component of membrane; C:anchored component of plasma membrane			IPR006918 (PANTHER); PTHR31673:SF36 (PANTHER)	P:GO:0010215; C:GO:0031225	P:cellulose microfibril organization; C:anchored component of membrane
Fraxinus_pennsylvanica_120313_comp38839_c0_seq3	7.93595	-2.6382	2.22035	0.000140664	0.00407145	XP_022879658.1uncharacterized protein LOC111397137 isoform X1	335	6	3.70751e-10	84.85						no IPS match	no IPS match	no IPS match
Fraxinus_pennsylvanica_120313_comp38853_c0_seq1	69.8824	-1.00937	0.334025	7.21e-05	0.00245045	XP_015067491.1 protein preY, mitochondrial	607	20	2.46924e-24	78.22	3	P:GO:0006506; C:GO:0000506; C:GO:0005829	P:GPI anchor biosynthetic process; C:glycosylphosphatidylinositol-N-acetylglucosaminyltransferase (GPI-GnT) complex; C:cytosol			mobidb-lite (MOBIDB_LITE)	no GO terms	no GO terms
Fraxinus_pennsylvanica_120313_comp38933_c0_seq1	31.0535	-3.90081	0.602073	5.83e-13	8.19e-10	XP_002316015.2universal stress protein PHOS32	259	20	4.4207e-17	84.07	1	F:GO:0016787	F:hydrolase activity			PTHR47000 (PANTHER)	no GO terms	no GO terms
Fraxinus_pennsylvanica_120313_comp38933_c0_seq2	595.037	-2.3571	0.577616	9.38e-08	1.38e-05	XP_027362297.1universal stress protein PHOS32	575	20	4.54536e-72	71.94						IPR014729 (G3DSA:3.40.50.GENE3D); IPR006016 (PFAM); mobidb-lite (MOBIDB_LITE); mobidb-lite (MOBIDB_LITE); PTHR47000 (PANTHER); cd00293 (CDD); SSF52402 (SUPERFAMILY)	no GO terms	no GO terms
Fraxinus_pennsylvanica_120313_comp38947_c0_seq1	18.6891	1.76826	0.499796	4.05e-06	0.000275071	XP_022853096.1RING-H2 finger protein ATL57-like	835	20	1.06465e-79	71.98	2	F:GO:0046872; C:GO:0016020	F:metal ion binding; C:membrane			IPR001841 (PFAM); IPR013083 (G3DSA:3.30.40.GENE3D); mobidb-lite (MOBIDB_LITE); PTHR14155:SF471 (PANTHER); PTHR14155 (PANTHER); IPR001841 (PROSITE_PROFILES); cd16461 (CDD); SSF57850 (SUPERFAMILY)	no GO terms	no GO terms
Fraxinus_pennsylvanica_120313_comp38955_c0_seq1	13.5726	1.26346	1.14525	0.0016507	0.0249882	---NA---	283									no IPS match	no IPS match	no IPS match
Fraxinus_pennsylvanica_120313_comp38957_c0_seq1	20.0575	-1.15063	0.59145	0.000896398	0.0160611	XP_022845114.1nucleobase-ascorbate transporter 6-like isoform X2	371	20	6.75033e-11	79.56	4	P:GO:0055085; F:GO:0022857; C:GO:0016020; C:GO:0016021	P:transmembrane transport; F:transmembrane transporter activity; C:membrane; C:integral component of membrane			no IPS match	no IPS match	no IPS match
Fraxinus_pennsylvanica_120313_comp38957_c0_seq2	72.6198	-1.60322	0.435207	4.16e-06	0.000280132	XP_022845114.1nucleobase-ascorbate transporter 6-like isoform X2	228	20	1.18552e-11	79.56	4	P:GO:0055085; F:GO:0022857; C:GO:0016020; C:GO:0016021	P:transmembrane transport; F:transmembrane transporter activity; C:membrane; C:integral component of membrane			no IPS match	no IPS match	no IPS match
Fraxinus_pennsylvanica_120313_comp39034_c0_seq1	11.3802	1.17199	0.739083	0.00148462	0.023145	XP_024985049.1basic leucine zipper 9-like isoform X3	1500	20	6.23665e-128	76.86	2	P:GO:0006355; F:GO:0003700	P:regulation of transcription, DNA-templated; F:DNA-binding transcription factor activity			mobidb-lite (MOBIDB_LITE)	no GO terms	no GO terms
Fraxinus_pennsylvanica_120313_comp39054_c0_seq1	88.6714	1.18075	0.833684	0.00174173	0.0259943	---NA---	322									PS51257 (PROSITE_PROFILES)	no GO terms	no GO terms
Fraxinus_pennsylvanica_120313_comp39056_c0_seq2	23.9223	1.27411	0.653909	0.000640251	0.0126194	XP_022857955.1transcription factor MYB16-like	414	20	9.75376e-63	72.64	8	P:GO:0006355; P:GO:0009651; P:GO:0009751; P:GO:0009753; P:GO:0030154; F:GO:0000976; F:GO:0003700; F:GO:0043565	P:regulation of transcription, DNA-templated; P:response to salt stress; P:response to salicylic acid; P:response to jasmonic acid; P:cell differentiation; F:transcription regulatory region sequence-specific DNA binding; F:DNA-binding transcription factor activity; F:sequence-specific DNA binding			mobidb-lite (MOBIDB_LITE); mobidb-lite (MOBIDB_LITE); mobidb-lite (MOBIDB_LITE); mobidb-lite (MOBIDB_LITE); mobidb-lite (MOBIDB_LITE); PTHR10641:SF1203 (PANTHER); IPR015495 (PANTHER)	no GO terms	no GO terms
Fraxinus_pennsylvanica_120313_comp39073_c0_seq1	383.891	1.04999	0.702845	0.0024407	0.0329152	---NA---	410									no IPS match	no IPS match	no IPS match
Fraxinus_pennsylvanica_120313_comp39079_c0_seq1	152.586	3.35547	0.54343	1.38e-12	1.7e-09	XP_006360993.1 sex-determining region Y protein-like	445	20	1.11871e-27	73.22	1	C:GO:0016021	C:integral component of membrane			IPR008480 (PFAM); PTHR33098 (PANTHER); PTHR33098:SF40 (PANTHER)	no GO terms	no GO terms
Fraxinus_pennsylvanica_120313_comp39122_c0_seq1	248.366	-1.45509	0.515187	6.63e-05	0.00229456	XP_022979134.1actin isoform X2	403	20	2.67574e-28	99.9	3	F:GO:0005524; C:GO:0005737; C:GO:0005856	F:ATP binding; C:cytoplasm; C:cytoskeleton			G3DSA:3.30.420.40 (GENE3D); IPR004000 (PFAM); PTHR11937:SF434 (PANTHER); IPR004000 (PANTHER); IPR004001 (PROSITE_PATTERNS); SSF53067 (SUPERFAMILY)	no GO terms	no GO terms
Fraxinus_pennsylvanica_120313_comp39137_c0_seq1	51.9516	-1.51187	0.343692	3.92e-07	4.41e-05	XP_022867097.1uncharacterized protein LOC111386847	576	20	9.6029e-80	68.54						PTHR37392 (PANTHER)	no GO terms	no GO terms
Fraxinus_pennsylvanica_120313_comp39174_c0_seq1	823.165	-1.71051	0.370574	8.41e-08	1.28e-05	XP_022846026.1glucan endo-1,3-beta-glucosidase 14-like	301	20	3.91805e-46	91.55	3	P:GO:0005975; F:GO:0042973; C:GO:0046658	P:carbohydrate metabolic process; F:glucan endo-1,3-beta-D-glucosidase activity; C:anchored component of plasma membrane	EC:3.2.1.21; EC:3.2.1.39	Beta-glucosidase; Glucan endo-1,3-beta-D-glucosidase	G3DSA:3.20.20.80 (GENE3D); IPR000490 (PFAM); PTHR32227 (PANTHER); PTHR32227:SF299 (PANTHER); IPR017853 (SUPERFAMILY)	P:GO:0005975; F:GO:0004553	P:carbohydrate metabolic process; F:hydrolase activity, hydrolyzing O-glycosyl compounds
Fraxinus_pennsylvanica_120313_comp39201_c0_seq1	39.486	1.62086	0.355289	1.46e-07	1.97e-05	---NA---	360									no IPS match	no IPS match	no IPS match
Fraxinus_pennsylvanica_120313_comp39211_c0_seq2	34.936	-1.033	0.475906	0.000731663	0.0138965	XP_022865560.1peroxisomal and mitochondrial division factor 2-like	363	20	1.45714e-38	71.97	1	C:GO:0016021	C:integral component of membrane			Coil (COILS)	no GO terms	no GO terms
Fraxinus_pennsylvanica_120313_comp39273_c0_seq2	9.80513	1.27608	1.69369	0.00124293	0.0203722	XP_022869290.1(-)-isopiperitenol/(-)-carveol dehydrogenase, mitochondrial-like	1039	20	1.76419e-180	81						IPR002347 (PRINTS); IPR002347 (PRINTS); PF13561 (PFAM); G3DSA:3.40.50.720 (GENE3D); PTHR42820 (PANTHER); PTHR42820:SF13 (PANTHER); IPR036291 (SUPERFAMILY)	no GO terms	no GO terms
Fraxinus_pennsylvanica_120313_comp39279_c0_seq1	272.196	-1.68258	0.55959	2.35e-05	0.00106101	XP_015084220.1 cyclin-U2-1-like	815	20	1.08287e-154	88.69	2	P:GO:0000079; F:GO:0019901	P:regulation of cyclin-dependent protein serine/threonine kinase activity; F:protein kinase binding			IPR012389 (PIRSF); IPR013922 (PFAM); G3DSA:1.10.472.10 (GENE3D); PTHR15615:SF15 (PANTHER); PTHR15615 (PANTHER); IPR036915 (SUPERFAMILY)	P:GO:0000079; F:GO:0019901	P:regulation of cyclin-dependent protein serine/threonine kinase activity; F:protein kinase binding
Fraxinus_pennsylvanica_120313_comp39285_c0_seq1	7.14379	1.28288	0.642151	0.000573873	0.0116407	---NA---	818									mobidb-lite (MOBIDB_LITE)	no GO terms	no GO terms
Fraxinus_pennsylvanica_120313_comp39297_c0_seq1	121.147	1.16476	0.397733	8.55e-05	0.00278588	XP_022847979.1protein kinase PINOID-like	606	20	5.61034e-133	92.24	5	P:GO:0006468; F:GO:0004674; F:GO:0005524; C:GO:0005737; C:GO:0005886	P:protein phosphorylation; F:protein serine/threonine kinase activity; F:ATP binding; C:cytoplasm; C:plasma membrane	EC:2.7.11	Transferring phosphorus-containing groups	G3DSA:1.10.510.10 (GENE3D); G3DSA:1.10.510.10 (GENE3D); IPR000719 (PFAM); PTHR45637:SF11 (PANTHER); PTHR45637 (PANTHER); IPR008271 (PROSITE_PATTERNS); IPR000719 (PROSITE_PROFILES); IPR011009 (SUPERFAMILY)	P:GO:0006468; F:GO:0004672; F:GO:0005524	P:protein phosphorylation; F:protein kinase activity; F:ATP binding
Fraxinus_pennsylvanica_120313_comp39303_c0_seq1	282.949	-2.27857	0.532866	4.79e-08	8.01e-06	XP_022860897.1myb-related protein 308-like	475	20	2.54758e-78	62.33	1	F:GO:0003677	F:DNA binding			Coil (COILS); mobidb-lite (MOBIDB_LITE)	no GO terms	no GO terms
Fraxinus_pennsylvanica_120313_comp39307_c0_seq1	89.9156	-1.32549	0.626196	0.000413289	0.009167	XP_012827267.1 transcription factor MYB86	276	20	7.29095e-48	98.9	6	P:GO:0006355; P:GO:0010119; P:GO:0030154; F:GO:0000976; F:GO:0003700; F:GO:0043565	P:regulation of transcription, DNA-templated; P:regulation of stomatal movement; P:cell differentiation; F:transcription regulatory region sequence-specific DNA binding; F:DNA-binding transcription factor activity; F:sequence-specific DNA binding			IPR001005 (PFAM); G3DSA:1.10.10.60 (GENE3D); IPR015495 (PANTHER); PTHR10641:SF1017 (PANTHER); IPR017930 (PROSITE_PROFILES); IPR001005 (CDD); IPR009057 (SUPERFAMILY)	F:GO:0003677	F:DNA binding
Fraxinus_pennsylvanica_120313_comp39387_c0_seq1	19.6151	1.0756	0.438507	0.000341252	0.00793774	XP_022874813.1CASP-like protein 5A2	303	20	3.02663e-17	76.38	2	C:GO:0005886; C:GO:0016021	C:plasma membrane; C:integral component of membrane			no IPS match	no IPS match	no IPS match
Fraxinus_pennsylvanica_120313_comp39415_c0_seq1	19.0198	1.45647	1.77633	0.000885948	0.0159695	XP_012838910.1 low affinity sulfate transporter 3-like	548	20	5.46506e-42	76.01	5	P:GO:0008272; P:GO:0098656; F:GO:0015116; F:GO:0015301; C:GO:0005887	P:sulfate transport; P:anion transmembrane transport; F:sulfate transmembrane transporter activity; F:anion:anion antiporter activity; C:integral component of plasma membrane			IPR036513 (G3DSA:3.30.750.GENE3D); IPR002645 (PFAM); PTHR11814:SF197 (PANTHER); IPR001902 (PANTHER); IPR002645 (PROSITE_PROFILES); cd07042 (CDD); IPR036513 (SUPERFAMILY)	P:GO:0008272; P:GO:0055085; F:GO:0008271; C:GO:0016020	P:sulfate transport; P:transmembrane transport; F:secondary active sulfate transmembrane transporter activity; C:membrane
Fraxinus_pennsylvanica_120313_comp39445_c0_seq1	11.0732	2.01084	0.782705	3.06e-05	0.0012927	---NA---	551									no IPS match	no IPS match	no IPS match
Fraxinus_pennsylvanica_120313_comp39506_c0_seq1	692.176	-1.4732	0.412962	8.29e-06	0.000471048	XP_022859874.1aldehyde oxidase GLOX	1678	20	0	87.33						IPR037293 (G3DSA:2.130.10.GENE3D); IPR015202 (PFAM); IPR009880 (PFAM); IPR013783 (G3DSA:2.60.40.GENE3D); PTHR32208 (PANTHER); IPR015202 (CDD); IPR011043 (SUPERFAMILY); IPR014756 (SUPERFAMILY)	no GO terms	no GO terms
Fraxinus_pennsylvanica_120313_comp39547_c0_seq2	20.7571	1.08957	0.776896	0.00236326	0.0322236	---NA---	497									no IPS match	no IPS match	no IPS match
Fraxinus_pennsylvanica_120313_comp39548_c0_seq1	47.643	1.04467	0.41652	0.000309262	0.00735756	---NA---	476									no IPS match	no IPS match	no IPS match
Fraxinus_pennsylvanica_120313_comp39555_c0_seq1	110.071	-1.95846	0.706224	2.08e-05	0.000964477	XP_022865165.1transcription repressor MYB6-like	449	14	3.13651e-21	79	7	P:GO:0006355; P:GO:0030154; F:GO:0000976; F:GO:0003677; F:GO:0003700; F:GO:0043565; C:GO:0005634	P:regulation of transcription, DNA-templated; P:cell differentiation; F:transcription regulatory region sequence-specific DNA binding; F:DNA binding; F:DNA-binding transcription factor activity; F:sequence-specific DNA binding; C:nucleus			no IPS match	no IPS match	no IPS match
Fraxinus_pennsylvanica_120313_comp39659_c0_seq1	404.032	-1.91128	0.524614	1.83e-06	0.000146198	XP_012849105.1 fimbrin-2	797	20	0	92.44	6	P:GO:0051017; P:GO:0051639; F:GO:0051015; C:GO:0005737; C:GO:0005884; C:GO:0032432	P:actin filament bundle assembly; P:actin filament network formation; F:actin filament binding; C:cytoplasm; C:actin filament; C:actin filament bundle			IPR001715 (PFAM); IPR036872 (G3DSA:1.10.418.GENE3D); PTHR19961:SF63 (PANTHER); IPR039959 (PANTHER); IPR001715 (PROSITE_PROFILES); IPR001715 (CDD); IPR036872 (SUPERFAMILY)	P:GO:0051017; F:GO:0005515; F:GO:0051015	P:actin filament bundle assembly; F:protein binding; F:actin filament binding
Fraxinus_pennsylvanica_120313_comp39694_c0_seq1	43.6023	-1.01348	0.44878	0.000614221	0.0122284	XP_022887127.1probable galacturonosyltransferase 7 isoform X2	245	20	8.6692e-45	68.1	9	P:GO:0045489; P:GO:0071555; F:GO:0016740; F:GO:0016757; F:GO:0047262; C:GO:0000139; C:GO:0005794; C:GO:0016020; C:GO:0016021	P:pectin biosynthetic process; P:cell wall organization; F:transferase activity; F:transferase activity, transferring glycosyl groups; F:polygalacturonate 4-alpha-galacturonosyltransferase activity; C:Golgi membrane; C:Golgi apparatus; C:membrane; C:integral component of membrane			mobidb-lite (MOBIDB_LITE)	no GO terms	no GO terms
Fraxinus_pennsylvanica_120313_comp39695_c0_seq1	223.423	-1.28111	0.335	4.76e-06	0.000311386	XP_022842521.1auxin response factor 19-like	478	20	2.55446e-67	64.05	5	P:GO:0006355; P:GO:0009725; P:GO:0009734; F:GO:0003677; C:GO:0005634	P:regulation of transcription, DNA-templated; P:response to hormone; P:auxin-activated signaling pathway; F:DNA binding; C:nucleus			mobidb-lite (MOBIDB_LITE); mobidb-lite (MOBIDB_LITE); mobidb-lite (MOBIDB_LITE); mobidb-lite (MOBIDB_LITE); PTHR31384:SF21 (PANTHER); PTHR31384 (PANTHER)	no GO terms	no GO terms
Fraxinus_pennsylvanica_120313_comp39722_c0_seq1	30.6756	1.5884	0.576182	5.56e-05	0.00202394	XP_022845512.1probable copper-transporting ATPase HMA5 isoform X3	524	20	1.49091e-111	94.66	6	P:GO:0030001; P:GO:0098655; F:GO:0005507; F:GO:0005524; F:GO:0019829; C:GO:0016021	P:metal ion transport; P:cation transmembrane transport; F:copper ion binding; F:ATP binding; F:ATPase-coupled cation transmembrane transporter activity; C:integral component of membrane			PR00943 (PRINTS); PR00942 (PRINTS); G3DSA:2.70.150.20 (GENE3D); PTHR43520 (PANTHER); PTHR43520:SF21 (PANTHER)	no GO terms	no GO terms
Fraxinus_pennsylvanica_120313_comp39723_c0_seq1	21.1715	3.33675	2.01504	4.25e-05	0.00166018	XP_012829844.1 low affinity sulfate transporter 3-like	687	20	5.8973e-115	90.57	4	P:GO:1902358; F:GO:0008271; F:GO:0015301; C:GO:0005887	P:sulfate transmembrane transport; F:secondary active sulfate transmembrane transporter activity; F:anion:anion antiporter activity; C:integral component of plasma membrane			IPR011547 (PFAM); IPR036513 (G3DSA:3.30.750.GENE3D); PTHR11814:SF61 (PANTHER); IPR001902 (PANTHER); PS51257 (PROSITE_PROFILES)	P:GO:0008272; P:GO:0055085; F:GO:0008271; F:GO:0015116; C:GO:0016020; C:GO:0016021	P:sulfate transport; P:transmembrane transport; F:secondary active sulfate transmembrane transporter activity; F:sulfate transmembrane transporter activity; C:membrane; C:integral component of membrane
Fraxinus_pennsylvanica_120313_comp39739_c0_seq1	157.131	-1.2887	0.390843	2.57e-05	0.00113941	XP_022898148.1transcription factor TCP8-like	1052	20	6.68019e-141	66.67	4	P:GO:0006355; F:GO:0003700; F:GO:0043565; C:GO:0005634	P:regulation of transcription, DNA-templated; F:DNA-binding transcription factor activity; F:sequence-specific DNA binding; C:nucleus			IPR017887 (PFAM); mobidb-lite (MOBIDB_LITE); mobidb-lite (MOBIDB_LITE); mobidb-lite (MOBIDB_LITE); mobidb-lite (MOBIDB_LITE); mobidb-lite (MOBIDB_LITE); mobidb-lite (MOBIDB_LITE); PTHR31072:SF105 (PANTHER); IPR005333 (PANTHER); IPR017887 (PROSITE_PROFILES)	F:GO:0003700	F:DNA-binding transcription factor activity
Fraxinus_pennsylvanica_120313_comp39743_c0_seq1	6.00971	1.43657	1.45185	0.00106342	0.0181716	XP_022849492.1root phototropism protein 2 isoform X2	281	20	1.69999e-51	92.06	1	P:GO:0009638	P:phototropism			PTHR32370 (PANTHER); IPR029958 (PTHR32370:PANTHER); IPR011333 (SUPERFAMILY)	P:GO:0009638	P:phototropism
Fraxinus_pennsylvanica_120313_comp39757_c0_seq1	26.4196	-1.30767	0.510842	0.000171877	0.00472063	XP_022877193.1sulfhydryl oxidase 2-like isoform X1	253	20	4.80229e-18	83.96	4	P:GO:0045454; P:GO:0055114; F:GO:0016971; C:GO:0016021	P:cell redox homeostasis; P:obsolete oxidation-reduction process; F:flavin-linked sulfhydryl oxidase activity; C:integral component of membrane	EC:1.8.3.2	Thiol oxidase	IPR039798 (PANTHER); PTHR22897:SF21 (PANTHER)	F:GO:0016971	F:flavin-linked sulfhydryl oxidase activity
Fraxinus_pennsylvanica_120313_comp39797_c0_seq3	11.2313	1.28635	0.841298	0.00112888	0.0190145	---NA---	797									no IPS match	no IPS match	no IPS match
Fraxinus_pennsylvanica_120313_comp39808_c0_seq1	40.6226	2.93164	0.812445	3.61e-07	4.13e-05	XP_006361102.1 aspartic proteinase nepenthesin-1	1760	20	0	71.28	3	P:GO:0006508; P:GO:0030163; F:GO:0004190	P:proteolysis; P:protein catabolic process; F:aspartic-type endopeptidase activity	EC:3.4.23	Acting on peptide bonds (peptidases)	IPR001461 (PRINTS); IPR021109 (G3DSA:2.40.70.GENE3D); IPR032799 (PFAM); IPR021109 (G3DSA:2.40.70.GENE3D); IPR032861 (PFAM); IPR001461 (PANTHER); PTHR13683:SF712 (PANTHER); IPR033121 (PROSITE_PROFILES); IPR034161 (CDD); IPR021109 (SUPERFAMILY)	P:GO:0006508; F:GO:0004190	P:proteolysis; F:aspartic-type endopeptidase activity
Fraxinus_pennsylvanica_120313_comp39854_c0_seq1	244.316	-1.67286	0.442769	2.49e-06	0.000186841	XP_022875211.1fimbrin-2	382	1	0.000145305	90.91						mobidb-lite (MOBIDB_LITE); mobidb-lite (MOBIDB_LITE)	no GO terms	no GO terms
Fraxinus_pennsylvanica_120313_comp39878_c0_seq1	290.466	-1.2905	0.345591	6.43e-06	0.000389734	XP_006350284.1 myosin-6	808	20	4.76357e-163	84.34	5	P:GO:0007015; F:GO:0003774; F:GO:0003779; F:GO:0005524; C:GO:0016459	P:actin filament organization; F:motor activity; F:actin binding; F:ATP binding; C:myosin complex	EC:3.6.1.15	Nucleoside-triphosphate phosphatase	Coil (COILS); Coil (COILS); mobidb-lite (MOBIDB_LITE); mobidb-lite (MOBIDB_LITE); PTHR13140 (PANTHER); PTHR13140:SF758 (PANTHER)	no GO terms	no GO terms
Fraxinus_pennsylvanica_120313_comp39906_c0_seq1	25.4617	3.95188	0.941614	5.38e-08	8.9e-06	XP_022853836.1senescence-specific cysteine protease SAG39-like	697	20	2.79368e-135	88.87	4	P:GO:0051603; F:GO:0004197; C:GO:0005615; C:GO:0005764	P:proteolysis involved in cellular protein catabolic process; F:cysteine-type endopeptidase activity; C:extracellular space; C:lysosome	EC:3.4.22	Acting on peptide bonds (peptidases)	G3DSA:3.90.70.10 (GENE3D); IPR000668 (PFAM); PTHR12411 (PANTHER); PTHR12411:SF646 (PANTHER); IPR025660 (PROSITE_PATTERNS); IPR025661 (PROSITE_PATTERNS); IPR039417 (CDD); IPR038765 (SUPERFAMILY)	P:GO:0006508; F:GO:0008234	P:proteolysis; F:cysteine-type peptidase activity
Fraxinus_pennsylvanica_120313_comp39907_c0_seq1	132.901	1.56291	0.383047	1.18e-06	0.000104993	XP_024454416.1NDR1/HIN1-like protein 3	913	20	6.06094e-145	78.15	1	C:GO:0016021	C:integral component of membrane			IPR004864 (PFAM); mobidb-lite (MOBIDB_LITE); mobidb-lite (MOBIDB_LITE); PTHR31852 (PANTHER); PTHR31852:SF4 (PANTHER)	no GO terms	no GO terms
Fraxinus_pennsylvanica_120313_comp39953_c0_seq1	59.7808	-1.15385	0.347386	2.68e-05	0.00117009	---NA---	283									no IPS match	no IPS match	no IPS match
Fraxinus_pennsylvanica_120313_comp39957_c0_seq1	216.137	-1.69507	0.771265	0.000137583	0.0039981	XP_022873786.1CASP-like protein 5B3	741	20	7.60372e-70	84.05	2	C:GO:0005886; C:GO:0016021	C:plasma membrane; C:integral component of membrane			IPR006702 (PFAM); PTHR32021:SF5 (PANTHER); PTHR32021 (PANTHER)	no GO terms	no GO terms
Fraxinus_pennsylvanica_120313_comp40024_c0_seq1	268.296	-1.41761	0.358572	2.57e-06	0.00019155	XP_024638013.1MAPK kinase substrate protein At1g80180	259	20	3.8324e-39	71.9	2	P:GO:0016310; F:GO:0016301	P:phosphorylation; F:kinase activity			Coil (COILS); IPR031421 (PFAM); mobidb-lite (MOBIDB_LITE); IPR031421 (PANTHER); PTHR33730:SF4 (PANTHER)	no GO terms	no GO terms
Fraxinus_pennsylvanica_120313_comp40121_c0_seq2	6.60288	-1.46515	0.978457	0.000722487	0.0137615	XP_022863839.1uncharacterized protein LOC111383886	330	2	9.14504e-11	69.96						no IPS match	no IPS match	no IPS match
Fraxinus_pennsylvanica_120313_comp40189_c0_seq1	12.3928	1.02585	0.523453	0.00118746	0.0197141	YP_009472125.2cytochrome c biogenesis C (mitochondrion)	738	20	8.51939e-152	92.38	7	P:GO:0015886; P:GO:0017004; F:GO:0015232; F:GO:0020037; C:GO:0005886; C:GO:0016021; C:GO:0031966	P:heme transport; P:cytochrome complex assembly; F:heme transmembrane transporter activity; F:heme binding; C:plasma membrane; C:integral component of membrane; C:mitochondrial membrane			IPR003557 (PRINTS); IPR002541 (PFAM); IPR003557 (TIGRFAM); PTHR30071:SF16 (PANTHER); PTHR30071 (PANTHER)	P:GO:0015886; P:GO:0017004; F:GO:0015232; F:GO:0020037; C:GO:0016020	P:heme transport; P:cytochrome complex assembly; F:heme transmembrane transporter activity; F:heme binding; C:membrane
Fraxinus_pennsylvanica_120313_comp40231_c0_seq1	41.9123	-1.13584	0.311809	9.26e-06	0.000512657	XP_022893310.1myosin-6-like	558	1	9.95472e-18	87.18						no IPS match	no IPS match	no IPS match
Fraxinus_pennsylvanica_120313_comp40306_c0_seq1	50.8287	1.66142	0.994218	0.000363164	0.00828397	XP_022878998.1uncharacterized protein LOC111396739	897	20	2.29501e-150	74.03						IPR004146 (PFAM); mobidb-lite (MOBIDB_LITE); mobidb-lite (MOBIDB_LITE); PTHR46477:SF7 (PANTHER); PTHR46477 (PANTHER); SSF57889 (SUPERFAMILY)	no GO terms	no GO terms
Fraxinus_pennsylvanica_120313_comp40312_c0_seq1	10.3292	-1.01417	1.16413	0.00330061	0.0408518	XP_022864994.1zinc-finger homeodomain protein 9-like	385	20	9.50158e-47	73.84	1	F:GO:0003677	F:DNA binding			IPR006456 (PFAM); IPR006456 (TIGRFAM); mobidb-lite (MOBIDB_LITE); mobidb-lite (MOBIDB_LITE); PTHR31948 (PANTHER); PTHR31948:SF81 (PANTHER); PD125774 (PRODOM); IPR006456 (PROSITE_PROFILES)	no GO terms	no GO terms
Fraxinus_pennsylvanica_120313_comp40390_c0_seq1	192.138	-1.32829	0.364217	8.26e-06	0.000469668	XP_022861895.1U-box domain-containing protein 40-like	350	20	2.02505e-27	72.73	2	P:GO:0016567; F:GO:0004842	P:protein ubiquitination; F:ubiquitin-protein transferase activity			IPR003613 (PFAM); IPR013083 (G3DSA:3.30.40.GENE3D); PTHR23315:SF98 (PANTHER); PTHR23315 (PANTHER); IPR003613 (PROSITE_PROFILES); SSF57850 (SUPERFAMILY)	P:GO:0016567; F:GO:0004842	P:protein ubiquitination; F:ubiquitin-protein transferase activity
Fraxinus_pennsylvanica_120313_comp40395_c0_seq1	14.7917	-1.13863	0.729125	0.00169573	0.0254638	---NA---	247									no IPS match	no IPS match	no IPS match
Fraxinus_pennsylvanica_120313_comp40426_c0_seq1	86.7111	-1.17737	0.321219	8.58e-06	0.000483202	---NA---	441									no IPS match	no IPS match	no IPS match
Fraxinus_pennsylvanica_120313_comp40442_c1_seq1	149.789	-1.17256	0.265498	4.91e-07	5.17e-05	XP_022872906.1rop guanine nucleotide exchange factor 3-like isoform X2	446	20	1.13365e-98	88.53	1	F:GO:0005085	F:guanyl-nucleotide exchange factor activity			IPR005512 (PFAM); G3DSA:1.20.58.1310 (GENE3D); IPR038937 (PANTHER); PTHR33101:SF47 (PANTHER); IPR005512 (PROSITE_PROFILES)	F:GO:0005085	F:guanyl-nucleotide exchange factor activity
Fraxinus_pennsylvanica_120313_comp40459_c0_seq1	35.2125	-1.02868	0.868322	0.0033662	0.0413686	XP_024197915.1uncharacterized protein LOC112201104	523	9	1.25452e-13	56.16						Coil (COILS)	no GO terms	no GO terms
Fraxinus_pennsylvanica_120313_comp40464_c0_seq1	377.645	-1.00829	0.153563	3.06e-12	3.61e-09	XP_012828106.1 villin-3-like	793	20	1.2816e-137	79.87						IPR029006 (G3DSA:3.40.20.GENE3D); mobidb-lite (MOBIDB_LITE); mobidb-lite (MOBIDB_LITE); mobidb-lite (MOBIDB_LITE); mobidb-lite (MOBIDB_LITE); mobidb-lite (MOBIDB_LITE); PTHR11977:SF102 (PANTHER); IPR007122 (PANTHER); SSF55753 (SUPERFAMILY)	F:GO:0051015	F:actin filament binding
Fraxinus_pennsylvanica_120313_comp40465_c0_seq1	12.1231	-1.32789	0.87703	0.00101999	0.0176024	XP_022875151.1CBL-interacting serine/threonine-protein kinase 7-like	344	20	1.64724e-75	90.83	6	P:GO:0006468; P:GO:0009409; P:GO:0035556; F:GO:0004674; F:GO:0005524; C:GO:0005737	P:protein phosphorylation; P:response to cold; P:intracellular signal transduction; F:protein serine/threonine kinase activity; F:ATP binding; C:cytoplasm	EC:2.7.11	Transferring phosphorus-containing groups	G3DSA:1.10.510.10 (GENE3D); IPR000719 (PFAM); PTHR24343:SF373 (PANTHER); PTHR24343 (PANTHER); IPR008271 (PROSITE_PATTERNS); IPR000719 (PROSITE_PROFILES); IPR011009 (SUPERFAMILY)	P:GO:0006468; F:GO:0004672; F:GO:0005524	P:protein phosphorylation; F:protein kinase activity; F:ATP binding
Fraxinus_pennsylvanica_120313_comp40485_c0_seq1	49.0978	1.51963	0.392777	2.79e-06	0.000204915	XP_022843092.1calcium-transporting ATPase 9, plasma membrane-type-like	217	20	9.2175e-32	96.96	6	P:GO:0070588; F:GO:0005388; F:GO:0005516; F:GO:0005524; F:GO:0016787; C:GO:0016021	P:calcium ion transmembrane transport; F:calcium transmembrane transporter activity, phosphorylative mechanism; F:calmodulin binding; F:ATP binding; F:hydrolase activity; C:integral component of membrane	EC:7.2.2.10	P-type Ca(2+) transporter	IPR006068 (PFAM); G3DSA:1.20.1110.10 (GENE3D); PTHR24093:SF430 (PANTHER); PTHR24093 (PANTHER); IPR023298 (SUPERFAMILY)	no GO terms	no GO terms
Fraxinus_pennsylvanica_120313_comp40507_c0_seq1	48.9832	-1.2507	0.879537	0.00140139	0.0221882	XP_022853558.1protein IQ-DOMAIN 14-like	551	20	6.81184e-116	80.76						mobidb-lite (MOBIDB_LITE); mobidb-lite (MOBIDB_LITE); mobidb-lite (MOBIDB_LITE); PTHR32295:SF45 (PANTHER); PTHR32295 (PANTHER); IPR000048 (PROSITE_PROFILES)	F:GO:0005515	F:protein binding
Fraxinus_pennsylvanica_120313_comp40577_c0_seq1	7.23885	1.11497	0.906096	0.00246212	0.0330841	XP_002526557.2uncharacterized protein LOC8266481	595	3	4.16312e-12	57.51						PTHR34538 (PANTHER); PTHR34538:SF4 (PANTHER)	no GO terms	no GO terms
Fraxinus_pennsylvanica_120313_comp40686_c0_seq1	35.598	-1.67734	1.42032	0.000608712	0.0121452	XP_022860471.1uncharacterized protein LOC111381014	855	20	8.98746e-58	62.44						no IPS match	no IPS match	no IPS match
Fraxinus_pennsylvanica_120313_comp40729_c0_seq1	81.6451	1.39015	0.368388	4.99e-06	0.000321516	---NA---	261									no IPS match	no IPS match	no IPS match
Fraxinus_pennsylvanica_120313_comp40760_c0_seq6	15.0385	1.52999	1.05637	0.00065345	0.0128105	YP_005090478.1NADH dehydrogenase subunit 5 (mitochondrion)	1066	20	0	98.88	5	P:GO:0042773; F:GO:0008137; C:GO:0005743; C:GO:0016021; C:GO:0070469	P:ATP synthesis coupled electron transport; F:NADH dehydrogenase (ubiquinone) activity; C:mitochondrial inner membrane; C:integral component of membrane; C:respirasome	EC:7.1.1.2; EC:1.6.99.5; EC:1.6.99.3	NADH:ubiquinone reductase (H(+)-translocating); Acting on NADH or NADPH; NADH dehydrogenase	PR01434 (PRINTS); IPR018393 (PRINTS); IPR003945 (TIGRFAM); IPR001750 (PFAM); IPR001516 (PFAM); PTHR42829:SF11 (PANTHER); PTHR42829 (PANTHER)	P:GO:0042773; P:GO:0055114; F:GO:0008137	P:ATP synthesis coupled electron transport; P:obsolete oxidation-reduction process; F:NADH dehydrogenase (ubiquinone) activity
Fraxinus_pennsylvanica_120313_comp40844_c0_seq1	59.7619	1.44827	0.383111	4.4e-06	0.000293532	XP_023750750.1serine/threonine-protein kinase HT1	1298	20	0	86.38	3	P:GO:0006468; F:GO:0004672; F:GO:0005524	P:protein phosphorylation; F:protein kinase activity; F:ATP binding			IPR001245 (PRINTS); G3DSA:3.30.200.20 (GENE3D); G3DSA:1.10.510.10 (GENE3D); IPR001245 (PFAM); PIRSF000654 (PIRSF); PTHR44329 (PANTHER); PTHR44329:SF29 (PANTHER); IPR008271 (PROSITE_PATTERNS); IPR000719 (PROSITE_PROFILES); cd13999 (CDD); IPR011009 (SUPERFAMILY)	P:GO:0006468; F:GO:0004672; F:GO:0005524	P:protein phosphorylation; F:protein kinase activity; F:ATP binding
Fraxinus_pennsylvanica_120313_comp40853_c0_seq1	20.7216	1.48152	0.467971	2.61e-05	0.00115336	XP_024929691.1uncharacterized protein LOC112491692	511	3	9.62129e-09	59.83						no IPS match	no IPS match	no IPS match
Fraxinus_pennsylvanica_120313_comp40855_c0_seq1	4.90517	-1.61305	1.88532	0.00065818	0.0128721	XP_022887477.1uncharacterized protein LOC111403275	777	17	5.22351e-49	67.25						mobidb-lite (MOBIDB_LITE); mobidb-lite (MOBIDB_LITE); PTHR34956 (PANTHER); PTHR34956:SF1 (PANTHER)	no GO terms	no GO terms
Fraxinus_pennsylvanica_120313_comp40862_c0_seq1	14.6602	-1.383	0.630924	0.000308831	0.0073497	XP_022885723.1NAC domain-containing protein 37-like	926	20	0	85.57	2	P:GO:0006355; F:GO:0003677	P:regulation of transcription, DNA-templated; F:DNA binding			IPR003441 (PFAM); IPR036093 (G3DSA:3.30.310.GENE3D); PTHR31989 (PANTHER); PTHR31989:SF107 (PANTHER); IPR003441 (PROSITE_PROFILES); IPR036093 (SUPERFAMILY)	P:GO:0006355; F:GO:0003677	P:regulation of transcription, DNA-templated; F:DNA binding
Fraxinus_pennsylvanica_120313_comp40864_c0_seq1	9.50642	2.54179	0.791033	1.97e-06	0.000153924	XP_022850506.1serine carboxypeptidase-like 7	213	20	7.04163e-37	75.59						no IPS match	no IPS match	no IPS match
Fraxinus_pennsylvanica_120313_comp40894_c0_seq1	70.6897	1.14626	0.54921	0.000687489	0.0132737	XP_022887366.1uncharacterized protein LOC111403191	392	20	1.43704e-26	81.01	1	C:GO:0016020	C:membrane			no IPS match	no IPS match	no IPS match
Fraxinus_pennsylvanica_120313_comp40925_c0_seq1	181.632	-1.52709	0.313231	4.76e-08	8.01e-06	XP_022858681.1reticulon-like protein B17 isoform X3	463	20	4.10631e-57	76.79	1	C:GO:0016020	C:membrane			Coil (COILS); mobidb-lite (MOBIDB_LITE); mobidb-lite (MOBIDB_LITE); mobidb-lite (MOBIDB_LITE); mobidb-lite (MOBIDB_LITE); mobidb-lite (MOBIDB_LITE); mobidb-lite (MOBIDB_LITE); PTHR46626 (PANTHER); PTHR46626:SF2 (PANTHER)	no GO terms	no GO terms
Fraxinus_pennsylvanica_120313_comp40934_c0_seq2	208.392	-1.33928	0.369712	8.82e-06	0.000492682	XP_022853898.1G2/mitotic-specific cyclin S13-7-like isoform X2	410	20	3.49779e-69	86.52	0					G3DSA:1.10.472.10 (GENE3D); IPR004367 (PFAM); PTHR10177:SF396 (PANTHER); IPR039361 (PANTHER); IPR013763 (CDD); IPR036915 (SUPERFAMILY)	C:GO:0005634	C:nucleus
Fraxinus_pennsylvanica_120313_comp41050_c0_seq1	92.4663	-1.38155	0.419774	2.27e-05	0.00103189	XP_022873179.1putative G3BP-like protein isoform X2	737	20	2.91945e-88	75.72	2	F:GO:0003676; F:GO:0003723	F:nucleic acid binding; F:RNA binding			IPR000504 (PFAM); IPR012677 (G3DSA:3.30.70.GENE3D); mobidb-lite (MOBIDB_LITE); PTHR10693:SF31 (PANTHER); IPR039539 (PANTHER); IPR000504 (PROSITE_PROFILES); cd00590 (CDD); IPR035979 (SUPERFAMILY)	F:GO:0003676	F:nucleic acid binding
Fraxinus_pennsylvanica_120313_comp41090_c0_seq2	9118.06	2.06366	0.557198	9.23e-07	8.63e-05	XP_022894274.1extensin-3-like	392	1	4.54672e-10	91.43						PR01217 (PRINTS); mobidb-lite (MOBIDB_LITE); mobidb-lite (MOBIDB_LITE)	no GO terms	no GO terms
Fraxinus_pennsylvanica_120313_comp41099_c0_seq1	184.065	1.74721	1.00473	0.000272792	0.0067128	XP_022889286.1heavy metal-associated isoprenylated plant protein 3-like	554	20	1.2858e-80	77.79	2	P:GO:0030001; F:GO:0046872	P:metal ion transport; F:metal ion binding			IPR006121 (PFAM); G3DSA:3.30.70.100 (GENE3D); mobidb-lite (MOBIDB_LITE); mobidb-lite (MOBIDB_LITE); PTHR46413 (PANTHER); PTHR46413:SF9 (PANTHER); IPR006121 (PROSITE_PROFILES); IPR006121 (PROSITE_PROFILES); IPR006121 (CDD); IPR006121 (CDD); IPR036163 (SUPERFAMILY); IPR036163 (SUPERFAMILY)	P:GO:0030001; F:GO:0046872	P:metal ion transport; F:metal ion binding
Fraxinus_pennsylvanica_120313_comp41110_c0_seq1	103.729	-1.28375	0.221946	6.46e-10	2.44e-07	XP_022844298.1F-box/kelch-repeat protein At5g42350-like	448	20	9.09208e-39	87.07	1	C:GO:0019005	C:SCF ubiquitin ligase complex			PTHR47712 (PANTHER)	no GO terms	no GO terms
Fraxinus_pennsylvanica_120313_comp41146_c0_seq2	108.683	-1.27511	0.601078	0.000466932	0.00999505	XP_022850970.1uncharacterized protein LOC111372795	531	20	1.19511e-51	59.88	1	C:GO:0016021	C:integral component of membrane			PTHR35718:SF1 (PANTHER); PTHR35718 (PANTHER)	no GO terms	no GO terms
Fraxinus_pennsylvanica_120313_comp41254_c0_seq1	56.6673	1.29777	0.389886	2.31e-05	0.00104896	XP_022885267.1protein NRT1/ PTR FAMILY 2.11-like	416	20	1.18812e-64	79.13	3	P:GO:0055085; F:GO:0022857; C:GO:0016021	P:transmembrane transport; F:transmembrane transporter activity; C:integral component of membrane			G3DSA:1.20.1250.20 (GENE3D); PTHR11654:SF59 (PANTHER); IPR000109 (PANTHER)	P:GO:0055085; F:GO:0022857; C:GO:0016020	P:transmembrane transport; F:transmembrane transporter activity; C:membrane
Fraxinus_pennsylvanica_120313_comp41347_c0_seq6	58.1363	-1.93246	0.51995	1.33e-06	0.000114399	XP_022878649.1hydroxyproline O-galactosyltransferase HPGT1 isoform X3	590	20	4.22647e-131	87						IPR002659 (PFAM); IPR002659 (PANTHER); PTHR11214:SF264 (PANTHER)	P:GO:0006486; F:GO:0008378; C:GO:0016020	P:protein glycosylation; F:galactosyltransferase activity; C:membrane
Fraxinus_pennsylvanica_120313_comp41394_c0_seq2	9.80658	1.2013	1.45448	0.0017261	0.0258198	XP_022885650.1probable WRKY transcription factor 40	1535	20	4.41352e-173	75.53	1	F:GO:0003677	F:DNA binding			Coil (COILS); IPR036576 (G3DSA:2.20.25.GENE3D); IPR003657 (PFAM); mobidb-lite (MOBIDB_LITE); mobidb-lite (MOBIDB_LITE); PTHR31429 (PANTHER); PTHR31429:SF71 (PANTHER); IPR003657 (PROSITE_PROFILES); IPR036576 (SUPERFAMILY)	P:GO:0006355; F:GO:0003700; F:GO:0043565	P:regulation of transcription, DNA-templated; F:DNA-binding transcription factor activity; F:sequence-specific DNA binding
Fraxinus_pennsylvanica_120313_comp41417_c0_seq1	20.6265	-2.98641	1.45876	3.01e-05	0.00127915	XP_022864994.1zinc-finger homeodomain protein 9-like	508	20	5.9724e-35	76.05	1	F:GO:0003677	F:DNA binding			G3DSA:1.10.10.60 (GENE3D); IPR006455 (TIGRFAM); mobidb-lite (MOBIDB_LITE); PTHR31948 (PANTHER); PTHR31948:SF81 (PANTHER); IPR009057 (SUPERFAMILY)	F:GO:0003677	F:DNA binding
Fraxinus_pennsylvanica_120313_comp41420_c0_seq1	19.265	-1.0872	1.22572	0.00262487	0.0346092	---NA---	604									no IPS match	no IPS match	no IPS match
Fraxinus_pennsylvanica_120313_comp41442_c0_seq1	34.9145	1.27794	0.643768	0.000594697	0.0119381	XP_022850783.1uncharacterized protein At1g66480-like	746	20	1.7799e-99	76.31	1	C:GO:0005886	C:plasma membrane			IPR025322 (PFAM); PTHR33148 (PANTHER); PTHR33148:SF6 (PANTHER)	no GO terms	no GO terms
Fraxinus_pennsylvanica_120313_comp41483_c0_seq1	41.8896	1.18909	0.452865	0.000184474	0.00499433	XP_022865674.1protein LTV1 homolog isoform X1	652	20	4.30052e-117	72.58	1	P:GO:0042274	P:ribosomal small subunit biogenesis			mobidb-lite (MOBIDB_LITE); mobidb-lite (MOBIDB_LITE); IPR007307 (PANTHER); PTHR21531:SF0 (PANTHER)	P:GO:0042274	P:ribosomal small subunit biogenesis
Fraxinus_pennsylvanica_120313_comp41502_c0_seq1	34.7135	-1.22897	0.559679	0.000452189	0.00978048	XP_012857355.1 protein VERNALIZATION INSENSITIVE 3-like	224	20	6.38723e-10	91.42						no IPS match	no IPS match	no IPS match
Fraxinus_pennsylvanica_120313_comp41502_c0_seq2	133.843	-1.22212	0.484794	0.00022427	0.00574996	XP_022887993.1VIN3-like protein 2	232	20	5.5511e-41	87.12						IPR032881 (PFAM); PTHR46286 (PANTHER); PTHR46286:SF2 (PANTHER)	no GO terms	no GO terms
Fraxinus_pennsylvanica_120313_comp41521_c0_seq1	18339.5	2.25939	0.534817	6.35e-08	1.02e-05	---NA---	681									no IPS match	no IPS match	no IPS match
Fraxinus_pennsylvanica_120313_comp41527_c0_seq1	89.457	-2.09026	0.581922	1.27e-06	0.000110921	XP_022858541.1LOB domain-containing protein 1-like	739	20	3.17257e-87	80.92						Coil (COILS); IPR004883 (PFAM); PTHR31301 (PANTHER); PTHR31301:SF113 (PANTHER); IPR004883 (PROSITE_PROFILES)	no GO terms	no GO terms
Fraxinus_pennsylvanica_120313_comp41540_c0_seq1	29.0113	-1.85059	0.728347	4.66e-05	0.00178434	XP_027066284.1copper transporter 2-like	508	20	2.7259e-14	54.42	4	P:GO:0035434; F:GO:0005375; C:GO:0016020; C:GO:0016021	P:copper ion transmembrane transport; F:copper ion transmembrane transporter activity; C:membrane; C:integral component of membrane			PTHR12483:SF85 (PANTHER); IPR007274 (PANTHER)	P:GO:0035434; F:GO:0005375; C:GO:0016021	P:copper ion transmembrane transport; F:copper ion transmembrane transporter activity; C:integral component of membrane
Fraxinus_pennsylvanica_120313_comp41601_c0_seq1	560.822	-1.38577	0.468373	5.54e-05	0.00201996	XP_014630826.1actin isoform X1	474	20	2.48324e-57	99.94	5	F:GO:0005524; C:GO:0005737; C:GO:0005856; C:GO:0005886; C:GO:0009506	F:ATP binding; C:cytoplasm; C:cytoskeleton; C:plasma membrane; C:plasmodesma			IPR004000 (PRINTS); G3DSA:2.30.36.70 (GENE3D); IPR004000 (PFAM); PTHR11937:SF404 (PANTHER); IPR004000 (PANTHER); IPR004001 (PROSITE_PATTERNS); SSF53067 (SUPERFAMILY)	no GO terms	no GO terms
Fraxinus_pennsylvanica_120313_comp41619_c0_seq1	13.39	1.12423	0.772168	0.00200268	0.0285983	---NA---	403									mobidb-lite (MOBIDB_LITE)	no GO terms	no GO terms
Fraxinus_pennsylvanica_120313_comp41626_c0_seq1	10.042	2.49929	1.75275	0.000136178	0.00397627	XP_015574700.1uncharacterized protein LOC107261256	540	20	3.55266e-24	62.36	2	C:GO:0016020; C:GO:0016021	C:membrane; C:integral component of membrane			PTHR33726:SF17 (PANTHER); PTHR33726 (PANTHER)	no GO terms	no GO terms
Fraxinus_pennsylvanica_120313_comp41627_c0_seq1	262.282	-1.53985	0.289132	5.02e-09	1.28e-06	---NA---	276									no IPS match	no IPS match	no IPS match
Fraxinus_pennsylvanica_120313_comp41639_c0_seq1	995.986	1.28865	0.762809	0.000916999	0.0163461	XP_022851646.1probable nucleoredoxin 1	288	20	7.50131e-31	81.78	5	P:GO:0010183; P:GO:0045454; P:GO:0046686; P:GO:0080092; C:GO:0005829	P:pollen tube guidance; P:cell redox homeostasis; P:response to cadmium ion; P:regulation of pollen tube growth; C:cytosol			IPR004146 (PFAM); mobidb-lite (MOBIDB_LITE); PTHR13871:SF93 (PANTHER); PTHR13871 (PANTHER); SSF57889 (SUPERFAMILY)	no GO terms	no GO terms
Fraxinus_pennsylvanica_120313_comp41681_c0_seq1	28.9455	5.61887	1.65416	3.13e-07	3.67e-05	XP_022896489.1uncharacterized protein LOC111410409	335	2	1.03345e-17	74.1						mobidb-lite (MOBIDB_LITE); mobidb-lite (MOBIDB_LITE); PTHR33172:SF45 (PANTHER); PTHR33172 (PANTHER)	no GO terms	no GO terms
Fraxinus_pennsylvanica_120313_comp41696_c0_seq1	80.5299	1.58302	0.569018	5.31e-05	0.00195956	XP_022861724.1uncharacterized protein LOC111382085	1406	20	0	64.02						G3DSA:1.10.246.20 (GENE3D); mobidb-lite (MOBIDB_LITE); mobidb-lite (MOBIDB_LITE); PTHR35300:SF5 (PANTHER); PTHR35300 (PANTHER)	no GO terms	no GO terms
Fraxinus_pennsylvanica_120313_comp41700_c0_seq1	240.721	-1.12822	0.313333	1.07e-05	0.000573941	XP_022858682.1reticulon-like protein B17 isoform X4	412	20	2.40447e-71	87.25	1	C:GO:0016021	C:integral component of membrane			IPR003388 (PFAM); PTHR46626 (PANTHER); PTHR46626:SF2 (PANTHER)	no GO terms	no GO terms
Fraxinus_pennsylvanica_120313_comp41731_c0_seq1	13.1092	-1.55428	1.03873	0.000584025	0.0117877	XP_006587015.2chlorophyll a-b binding protein 1D	263	20	5.86725e-30	100	9	P:GO:0009416; P:GO:0009768; P:GO:0018298; F:GO:0016168; C:GO:0009522; C:GO:0009523; C:GO:0009535; C:GO:0009941; C:GO:0016021	P:response to light stimulus; P:photosynthesis, light harvesting in photosystem I; P:protein-chromophore linkage; F:chlorophyll binding; C:photosystem I; C:photosystem II; C:chloroplast thylakoid membrane; C:chloroplast envelope; C:integral component of membrane			IPR023329 (G3DSA:1.10.3460.GENE3D); IPR001344 (PANTHER); PTHR21649:SF72 (PANTHER); SSF103511 (SUPERFAMILY)	P:GO:0009765; C:GO:0016020	P:photosynthesis, light harvesting; C:membrane
Fraxinus_pennsylvanica_120313_comp41771_c1_seq2	73.719	1.51303	0.575897	9.05e-05	0.00290809	XP_027120130.1epoxide hydrolase A-like	1680	20	2.99501e-147	86.42	2	F:GO:0004301; C:GO:0016021	F:epoxide hydrolase activity; C:integral component of membrane	EC:3.3.2.10	Soluble epoxide hydrolase	IPR000639 (PRINTS); IPR029058 (G3DSA:3.40.50.GENE3D); PTHR43329 (PANTHER); PTHR43329:SF75 (PANTHER); IPR029058 (SUPERFAMILY)	F:GO:0003824	F:catalytic activity
Fraxinus_pennsylvanica_120313_comp41791_c0_seq1	21.6723	4.48236	0.829966	3.68e-10	1.61e-07	---NA---	395									no IPS match	no IPS match	no IPS match
Fraxinus_pennsylvanica_120313_comp41814_c0_seq1	83.9731	-1.07408	0.388672	0.000148991	0.00426503	---NA---	250									no IPS match	no IPS match	no IPS match
Fraxinus_pennsylvanica_120313_comp41842_c0_seq1	3917.86	-1.34302	0.3706	8.73e-06	0.0004899	XP_012827800.1 expansin-A6	408	20	1.3997e-51	95.97	3	C:GO:0005576; C:GO:0005618; C:GO:0016020	C:extracellular region; C:cell wall; C:membrane			IPR002963 (PRINTS); IPR007118 (PRINTS); IPR007117 (PFAM); IPR036749 (G3DSA:2.60.40.GENE3D); PTHR31867:SF90 (PANTHER); PTHR31867 (PANTHER); IPR007117 (PROSITE_PROFILES); IPR036749 (SUPERFAMILY)	P:GO:0009664; C:GO:0005576	P:plant-type cell wall organization; C:extracellular region
Fraxinus_pennsylvanica_120313_comp41851_c0_seq1	111.362	1.11426	1.13379	0.00255132	0.0339703	XP_022855553.1nicotinamidase 1-like isoform X1	1115	20	6.58681e-177	88.26	1	F:GO:0008936	F:nicotinamidase activity	EC:3.5.1.19	Nicotinamidase	IPR000868 (PFAM); IPR036380 (G3DSA:3.40.50.GENE3D); PTHR47297 (PANTHER); PTHR47297:SF1 (PANTHER); cd00431 (CDD); IPR036380 (SUPERFAMILY)	F:GO:0003824	F:catalytic activity
Fraxinus_pennsylvanica_120313_comp41873_c0_seq1	337.133	1.29807	0.41088	3.78e-05	0.00152051	XP_022865500.1cyclin-dependent protein kinase inhibitor SMR6-like	643	20	1.13074e-51	76.84	2	P:GO:0032875; P:GO:0045839	P:regulation of DNA endoreduplication; P:negative regulation of mitotic nuclear division			mobidb-lite (MOBIDB_LITE); mobidb-lite (MOBIDB_LITE); PTHR33142:SF40 (PANTHER); IPR040389 (PANTHER)	P:GO:0032875	P:regulation of DNA endoreduplication
Fraxinus_pennsylvanica_120313_comp41907_c0_seq1	261.814	-1.19117	0.673079	0.00108153	0.0183907	XP_022892606.1serine carboxypeptidase-like	619	20	3.74353e-118	91.55	2	P:GO:0051603; F:GO:0004185	P:proteolysis involved in cellular protein catabolic process; F:serine-type carboxypeptidase activity	EC:3.4.21; EC:3.4.16	Acting on peptide bonds (peptidases); Acting on peptide bonds (peptidases)	IPR029058 (G3DSA:3.40.50.GENE3D); IPR001563 (PFAM); PTHR11802:SF230 (PANTHER); IPR001563 (PANTHER); IPR033124 (PROSITE_PATTERNS); IPR029058 (SUPERFAMILY)	P:GO:0006508; F:GO:0004185	P:proteolysis; F:serine-type carboxypeptidase activity
Fraxinus_pennsylvanica_120313_comp41912_c0_seq1	1698.77	-1.14446	0.388505	8.31e-05	0.00272601	XP_022847859.1xyloglucan endotransglucosylase/hydrolase protein 9-like isoform X2	235	20	4.9188e-47	86.92	6	P:GO:0010411; P:GO:0042546; P:GO:0071555; F:GO:0004553; F:GO:0016762; C:GO:0005618	P:xyloglucan metabolic process; P:cell wall biogenesis; P:cell wall organization; F:hydrolase activity, hydrolyzing O-glycosyl compounds; F:xyloglucan:xyloglucosyl transferase activity; C:cell wall	EC:2.4.1.207	Xyloglucan:xyloglucosyl transferase	G3DSA:2.60.120.200 (GENE3D); IPR010713 (PFAM); PTHR31062:SF108 (PANTHER); PTHR31062 (PANTHER); IPR013320 (SUPERFAMILY)	P:GO:0006073; F:GO:0016762; C:GO:0005618; C:GO:0048046	P:cellular glucan metabolic process; F:xyloglucan:xyloglucosyl transferase activity; C:cell wall; C:apoplast
Fraxinus_pennsylvanica_120313_comp41918_c0_seq1	1055.96	-1.54767	0.36765	7.56e-07	7.4e-05	XP_022875219.1auxin-induced in root cultures protein 12	325	20	5.87959e-15	79.53	2	P:GO:0055114; C:GO:0016021	P:obsolete oxidation-reduction process; C:integral component of membrane			IPR005018 (PFAM); mobidb-lite (MOBIDB_LITE); mobidb-lite (MOBIDB_LITE); PTHR23130 (PANTHER); PTHR23130:SF157 (PANTHER)	no GO terms	no GO terms
Fraxinus_pennsylvanica_120313_comp41950_c0_seq1	23.1621	1.78429	0.511057	4.46e-06	0.000295622	XP_022863170.1uncharacterized protein At1g28695-like	574	20	2.13778e-90	72.15	2	C:GO:0016020; C:GO:0016021	C:membrane; C:integral component of membrane			IPR005069 (PFAM); PTHR46038 (PANTHER); PTHR46038:SF12 (PANTHER)	no GO terms	no GO terms
Fraxinus_pennsylvanica_120313_comp41996_c0_seq1	57.5855	1.00908	0.46808	0.000793341	0.0147423	XP_022848988.1transcription factor TCP14-like	502	20	5.6648e-35	72.82	2	F:GO:0003700; F:GO:0043565	F:DNA-binding transcription factor activity; F:sequence-specific DNA binding			mobidb-lite (MOBIDB_LITE); mobidb-lite (MOBIDB_LITE); mobidb-lite (MOBIDB_LITE); IPR005333 (PANTHER); PTHR31072:SF122 (PANTHER); IPR017887 (PROSITE_PROFILES)	F:GO:0003700	F:DNA-binding transcription factor activity
Fraxinus_pennsylvanica_120313_comp42005_c0_seq1	2171.9	2.31595	0.697708	1.94e-06	0.000152409	XP_022882255.1keratin-associated protein 10-8-like	227	9	3.01274e-17	70.52						no IPS match	no IPS match	no IPS match
Fraxinus_pennsylvanica_120313_comp42009_c0_seq1	116.461	1.05644	0.381487	0.000149044	0.00426503	---NA---	222									no IPS match	no IPS match	no IPS match
Fraxinus_pennsylvanica_120313_comp42017_c0_seq1	100.539	1.59352	0.878127	0.000341673	0.00794501	XP_022893287.1beta-glucosidase-like isoform X1	490	12	1.10092e-25	49.32						mobidb-lite (MOBIDB_LITE)	no GO terms	no GO terms
Fraxinus_pennsylvanica_120313_comp42035_c0_seq1	23.933	2.23871	0.561325	1.85e-07	2.38e-05	---NA---	418									no IPS match	no IPS match	no IPS match
Fraxinus_pennsylvanica_120313_comp42067_c0_seq1	7.26729	1.13643	1.19097	0.00235413	0.0321551	---NA---	343									mobidb-lite (MOBIDB_LITE); mobidb-lite (MOBIDB_LITE)	no GO terms	no GO terms
Fraxinus_pennsylvanica_120313_comp42069_c0_seq1	412.538	1.22525	0.365068	2.3e-05	0.00104306	XP_022852445.1classical arabinogalactan protein 26-like	651	1	4.6313e-24	68.67						mobidb-lite (MOBIDB_LITE); mobidb-lite (MOBIDB_LITE); mobidb-lite (MOBIDB_LITE); IPR039346 (PANTHER); PTHR35725:SF3 (PANTHER)	no GO terms	no GO terms
Fraxinus_pennsylvanica_120313_comp42082_c0_seq1	461.473	1.55584	0.519254	3.38e-05	0.0013955	XP_022881285.1heat shock protein 83-like	1551	20	0	96.37	3	P:GO:0006457; F:GO:0005524; F:GO:0051082	P:protein folding; F:ATP binding; F:unfolded protein binding			Coil (COILS); IPR020575 (PRINTS); IPR001404 (PFAM); IPR003594 (PFAM); G3DSA:3.40.50.12450 (GENE3D); G3DSA:3.30.70.2140 (GENE3D); IPR001404 (PIRSF); G3DSA:3.30.230.80 (GENE3D); IPR036890 (G3DSA:3.30.565.GENE3D); mobidb-lite (MOBIDB_LITE); mobidb-lite (MOBIDB_LITE); IPR001404 (PANTHER); IPR001404 (PANTHER); PTHR11528:SF91 (PANTHER); PTHR11528:SF91 (PANTHER); IPR019805 (PROSITE_PATTERNS); IPR003594 …	P:GO:0006457; F:GO:0005524; F:GO:0051082	P:protein folding; F:ATP binding; F:unfolded protein binding
Fraxinus_pennsylvanica_120313_comp42099_c0_seq1	313.647	-1.32138	0.275111	9.38e-08	1.38e-05	XP_022856081.13-ketoacyl-CoA synthase 11	559	20	1.52076e-131	96.96	3	P:GO:0006633; F:GO:0016747; C:GO:0016021	P:fatty acid biosynthetic process; F:transferase activity, transferring acyl groups other than amino-acyl groups; C:integral component of membrane			IPR012328 (PFAM); IPR016039 (G3DSA:3.40.47.GENE3D); IPR013601 (PFAM); PTHR31561:SF103 (PANTHER); IPR012392 (PANTHER); IPR016039 (SUPERFAMILY)	P:GO:0006633; F:GO:0003824; F:GO:0016747; C:GO:0016020	P:fatty acid biosynthetic process; F:catalytic activity; F:transferase activity, transferring acyl groups other than amino-acyl groups; C:membrane
Fraxinus_pennsylvanica_120313_comp42122_c0_seq1	238.501	-1.04479	0.44051	0.0004395	0.00957952	XP_022892166.1uncharacterized protein LOC111407065	544	20	4.07459e-65	68.95						IPR021899 (PFAM); mobidb-lite (MOBIDB_LITE); mobidb-lite (MOBIDB_LITE); PTHR33193:SF13 (PANTHER); PTHR33193 (PANTHER)	no GO terms	no GO terms
Fraxinus_pennsylvanica_120313_comp42182_c0_seq2	78.7874	-1.38519	0.527972	0.000124868	0.00372034	---NA---	243									no IPS match	no IPS match	no IPS match
Fraxinus_pennsylvanica_120313_comp42210_c0_seq1	126.63	1.08124	0.565358	0.00114094	0.0191514	XP_022887039.1probable pectinesterase/pectinesterase inhibitor 34	284	20	1.29857e-60	92.86	7	P:GO:0042545; P:GO:0043086; P:GO:0045490; F:GO:0030599; F:GO:0045330; F:GO:0046910; C:GO:0016021	P:cell wall modification; P:negative regulation of catalytic activity; P:pectin catabolic process; F:pectinesterase activity; F:aspartyl esterase activity; F:pectinesterase inhibitor activity; C:integral component of membrane	EC:3.1.1.11; EC:3.1.1.1	Pectinesterase; Carboxylesterase	IPR000070 (PFAM); IPR012334 (G3DSA:2.160.20.GENE3D); PTHR31707 (PANTHER); PTHR31707:SF222 (PANTHER); IPR011050 (SUPERFAMILY)	P:GO:0042545; F:GO:0030599	P:cell wall modification; F:pectinesterase activity
Fraxinus_pennsylvanica_120313_comp42226_c0_seq1	87.0376	1.02678	0.666599	0.00247865	0.0332451	XP_012857801.1 F-box protein SKIP24	242	20	4.2353e-15	76.63						Coil (COILS); G3DSA:1.20.1280.50 (GENE3D); IPR001810 (PFAM); IPR036047 (SUPERFAMILY)	F:GO:0005515	F:protein binding
Fraxinus_pennsylvanica_120313_comp42230_c0_seq1	62.4426	-1.1635	0.37217	4.84e-05	0.00182467	XP_015166605.1 cellulose synthase-like protein D3	225	20	6.40051e-49	100	9	P:GO:0009833; P:GO:0030244; P:GO:0071555; P:GO:0097502; F:GO:0016760; F:GO:0051753; C:GO:0005802; C:GO:0005886; C:GO:0016021	P:plant-type primary cell wall biogenesis; P:cellulose biosynthetic process; P:cell wall organization; P:mannosylation; F:cellulose synthase (UDP-forming) activity; F:mannan synthase activity; C:trans-Golgi network; C:plasma membrane; C:integral component of membrane	EC:2.4.1.12	Cellulose synthase (UDP-forming)	IPR005150 (PFAM); PTHR13301 (PANTHER); PTHR13301:SF184 (PANTHER)	P:GO:0030244; F:GO:0016760; C:GO:0016020	P:cellulose biosynthetic process; F:cellulose synthase (UDP-forming) activity; C:membrane
Fraxinus_pennsylvanica_120313_comp42231_c0_seq1	25.0226	1.35993	0.894418	0.000926656	0.016462	XP_022895963.1E3 ubiquitin-protein ligase ATL31-like	618	20	9.87828e-65	69.25	2	C:GO:0016020; C:GO:0016021	C:membrane; C:integral component of membrane			PTHR14155 (PANTHER); PTHR14155:SF263 (PANTHER)	no GO terms	no GO terms
Fraxinus_pennsylvanica_120313_comp42234_c0_seq1	69.1408	-1.60416	0.389169	9e-07	8.48e-05	XP_022844298.1F-box/kelch-repeat protein At5g42350-like	292	20	1.48667e-56	80.84	1	C:GO:0019005	C:SCF ubiquitin ligase complex			IPR006652 (PFAM); PTHR47712 (PANTHER)	F:GO:0005515	F:protein binding
Fraxinus_pennsylvanica_120313_comp42234_c1_seq1	86.6395	-1.2089	0.355755	2.04e-05	0.000949438	XP_022844298.1F-box/kelch-repeat protein At5g42350-like	322	20	3.40122e-68	94.06	1	C:GO:0019005	C:SCF ubiquitin ligase complex			PTHR47712 (PANTHER)	no GO terms	no GO terms
Fraxinus_pennsylvanica_120313_comp42245_c0_seq1	96.8674	1.74517	0.401982	2.38e-07	2.92e-05	XP_006578762.1auxin-induced protein 6B-like	580	20	9.97643e-33	88.59	1	P:GO:0009733	P:response to auxin			IPR003676 (PFAM); PTHR31374:SF228 (PANTHER); PTHR31374 (PANTHER)	P:GO:0009733	P:response to auxin
Fraxinus_pennsylvanica_120313_comp42326_c0_seq1	1247.59	1.56372	0.420065	4.08e-06	0.000276199	XP_022872548.1S-adenosylmethionine decarboxylase proenzyme-like	231	20	2.48337e-44	86.22	5	P:GO:0006557; P:GO:0006597; P:GO:0008295; F:GO:0004014; C:GO:0005829	P:S-adenosylmethioninamine biosynthetic process; P:spermine biosynthetic process; P:spermidine biosynthetic process; F:adenosylmethionine decarboxylase activity; C:cytosol	EC:4.1.1.50	Adenosylmethionine decarboxylase	IPR001985 (PFAM); G3DSA:3.60.90.10 (GENE3D); IPR001985 (PANTHER); PTHR11570:SF23 (PANTHER); IPR016067 (SUPERFAMILY)	P:GO:0006597; P:GO:0008295; F:GO:0004014	P:spermine biosynthetic process; P:spermidine biosynthetic process; F:adenosylmethionine decarboxylase activity
Fraxinus_pennsylvanica_120313_comp42361_c0_seq1	1709.61	-1.2452	0.291883	9.32e-07	8.69e-05	XP_022847536.1probably inactive leucine-rich repeat receptor-like protein kinase At5g06940	936	20	5.91682e-167	88.3	7	P:GO:0006468; P:GO:0055114; F:GO:0004672; F:GO:0005524; F:GO:0032440; C:GO:0005886; C:GO:0016021	P:protein phosphorylation; P:obsolete oxidation-reduction process; F:protein kinase activity; F:ATP binding; F:2-alkenal reductase [NAD(P)+] activity; C:plasma membrane; C:integral component of membrane	EC:1.3.1.74	2-alkenal reductase (NAD(P)(+))	PIRSF000654 (PIRSF); G3DSA:3.30.200.20 (GENE3D); G3DSA:1.10.510.10 (GENE3D); IPR000719 (PFAM); PTHR27000 (PANTHER); PTHR27000:SF146 (PANTHER); IPR000719 (PROSITE_PROFILES); IPR011009 (SUPERFAMILY)	P:GO:0006468; F:GO:0004672; F:GO:0005524	P:protein phosphorylation; F:protein kinase activity; F:ATP binding
Fraxinus_pennsylvanica_120313_comp42374_c0_seq1	137.415	-2.06643	0.803111	2.71e-05	0.0011798	---NA---	693									IPR033249 (PANTHER); PTHR34545:SF8 (PANTHER)	P:GO:0048731	P:system development
Fraxinus_pennsylvanica_120313_comp42404_c0_seq1	8.68682	2.73098	1.41746	4.79e-05	0.00181408	XP_022870093.1transcription factor DIVARICATA-like	432	20	2.84233e-48	64.78	2	F:GO:0003677; C:GO:0005634	F:DNA binding; C:nucleus			mobidb-lite (MOBIDB_LITE)	no GO terms	no GO terms
Fraxinus_pennsylvanica_120313_comp42427_c0_seq1	14.9602	1.86696	0.604711	1.15e-05	0.000606888	XP_012845921.1 catalase	461	20	1.59103e-59	93.05	9	P:GO:0009845; P:GO:0042542; P:GO:0042744; P:GO:0055114; P:GO:0098869; F:GO:0004096; F:GO:0020037; F:GO:0046872; C:GO:0009514	P:seed germination; P:response to hydrogen peroxide; P:hydrogen peroxide catabolic process; P:obsolete oxidation-reduction process; P:cellular oxidant detoxification; F:catalase activity; F:heme binding; F:metal ion binding; C:glyoxysome	EC:1.11.1.7; EC:1.11.1.6	Peroxidase; Catalase	IPR037060 (G3DSA:2.40.180.GENE3D); IPR010582 (PFAM); PTHR11465:SF41 (PANTHER); IPR018028 (PANTHER); IPR020835 (SUPERFAMILY)	P:GO:0006979; P:GO:0055114; F:GO:0004096; F:GO:0020037	P:response to oxidative stress; P:obsolete oxidation-reduction process; F:catalase activity; F:heme binding
Fraxinus_pennsylvanica_120313_comp42436_c0_seq1	249.391	-1.2058	0.295447	1.91e-06	0.000151096	---NA---	223									PS51257 (PROSITE_PROFILES)	no GO terms	no GO terms
Fraxinus_pennsylvanica_120313_comp42443_c0_seq1	111.934	-1.85673	0.658697	2.38e-05	0.00107077	XP_022869410.1receptor protein kinase TMK1-like	704	20	2.83326e-125	81.35	7	P:GO:0007178; P:GO:0018108; F:GO:0004675; F:GO:0004715; F:GO:0005524; C:GO:0005886; C:GO:0016021	P:transmembrane receptor protein serine/threonine kinase signaling pathway; P:peptidyl-tyrosine phosphorylation; F:transmembrane receptor protein serine/threonine kinase activity; F:non-membrane spanning protein tyrosine kinase activity; F:ATP binding; C:plasma membrane; C:integral component of membrane	EC:2.7.10; EC:2.7.11; EC:2.7.10.2	Transferring phosphorus-containing groups; Transferring phosphorus-containing groups; Non-specific protein-tyrosine kinase	IPR001611 (PFAM); IPR013210 (PFAM); IPR032675 (G3DSA:3.80.10.GENE3D); PTHR27008:SF154 (PANTHER); PTHR27008 (PANTHER); IPR001611 (PROSITE_PROFILES); IPR001611 (PROSITE_PROFILES); IPR001611 (PROSITE_PROFILES); IPR001611 (PROSITE_PROFILES); SSF52058 (SUPERFAMILY)	F:GO:0005515	F:protein binding
Fraxinus_pennsylvanica_120313_comp42451_c0_seq1	156.143	-1.608	1.02485	0.000471413	0.0100615	XP_022867600.1xyloglucan endotransglucosylase/hydrolase protein 22-like	1025	20	0	86.46	6	P:GO:0010411; P:GO:0042546; P:GO:0071555; F:GO:0004553; F:GO:0016762; C:GO:0005618	P:xyloglucan metabolic process; P:cell wall biogenesis; P:cell wall organization; F:hydrolase activity, hydrolyzing O-glycosyl compounds; F:xyloglucan:xyloglucosyl transferase activity; C:cell wall	EC:2.4.1.207	Xyloglucan:xyloglucosyl transferase	IPR008264 (PRINTS); IPR010713 (PFAM); IPR016455 (PIRSF); G3DSA:2.60.120.200 (GENE3D); IPR000757 (PFAM); PTHR31062 (PANTHER); PTHR31062:SF147 (PANTHER); IPR008263 (PROSITE_PATTERNS); IPR000757 (PROSITE_PROFILES); cd02176 (CDD); IPR013320 (SUPERFAMILY)	P:GO:0005975; P:GO:0006073; P:GO:0010411; P:GO:0042546; F:GO:0004553; F:GO:0016762; C:GO:0005618; C:GO:0048046	P:carbohydrate metabolic process; P:cellular glucan metabolic process; P:xyloglucan metabolic process; P:cell wall biogenesis; F:hydrolase activity, hydrolyzing O-glycosyl compounds; F:xyloglucan:xyloglucosyl transferase activity; C:cell wall; C:apoplast
Fraxinus_pennsylvanica_120313_comp42464_c0_seq1	134.838	-1.85938	0.442143	2.71e-07	3.24e-05	XP_022863827.1formin-like protein 20	624	20	2.30166e-53	69.78	2	C:GO:0016020; C:GO:0016021	C:membrane; C:integral component of membrane			IPR008480 (PFAM); mobidb-lite (MOBIDB_LITE); mobidb-lite (MOBIDB_LITE); PTHR33098:SF36 (PANTHER); PTHR33098 (PANTHER)	no GO terms	no GO terms
Fraxinus_pennsylvanica_120313_comp42473_c0_seq1	707.127	4.43121	0.965796	1.34e-08	2.82e-06	XP_010100640.1bark storage protein A	453	20	4.11957e-43	85.42	2	P:GO:0009116; F:GO:0003824	P:nucleoside metabolic process; F:catalytic activity			IPR035994 (G3DSA:3.40.50.GENE3D); IPR000845 (PFAM); PTHR21234:SF42 (PANTHER); PTHR21234 (PANTHER); IPR035994 (SUPERFAMILY)	P:GO:0009116; F:GO:0003824	P:nucleoside metabolic process; F:catalytic activity
Fraxinus_pennsylvanica_120313_comp42508_c0_seq2	114.383	3.63314	0.467096	4.05e-17	2.11e-13	XP_027150674.1cyclic dof factor 2-like isoform X1	786	20	1.30992e-64	66.61	1	F:GO:0003677	F:DNA binding			IPR003851 (PFAM); mobidb-lite (MOBIDB_LITE); mobidb-lite (MOBIDB_LITE); mobidb-lite (MOBIDB_LITE); mobidb-lite (MOBIDB_LITE); mobidb-lite (MOBIDB_LITE); PTHR31089:SF19 (PANTHER); PTHR31089 (PANTHER); IPR003851 (PROSITE_PATTERNS); PD007478 (PRODOM); IPR003851 (PROSITE_PROFILES)	P:GO:0006355; F:GO:0003677	P:regulation of transcription, DNA-templated; F:DNA binding
Fraxinus_pennsylvanica_120313_comp42514_c0_seq1	116.118	1.329	0.369456	9.69e-06	0.000531001	XP_022882386.1glucan endo-1,3-beta-glucosidase 11-like	423	20	5.60303e-25	92.83	2	P:GO:0005975; F:GO:0004553	P:carbohydrate metabolic process; F:hydrolase activity, hydrolyzing O-glycosyl compounds			G3DSA:3.20.20.80 (GENE3D); PTHR32227 (PANTHER); PTHR32227:SF129 (PANTHER); IPR017853 (SUPERFAMILY)	no GO terms	no GO terms
Fraxinus_pennsylvanica_120313_comp42530_c0_seq1	105.203	1.7202	0.7072	8.09e-05	0.00267137	XP_024995177.1BTB/POZ domain-containing protein At1g50280	944	20	1.77627e-110	73.91						IPR027356 (PFAM); PTHR32370 (PANTHER); PTHR32370:SF5 (PANTHER); IPR027356 (PROSITE_PROFILES)	no GO terms	no GO terms
Fraxinus_pennsylvanica_120313_comp42550_c0_seq1	124.271	-1.37339	0.463075	5.58e-05	0.00203213	XP_022867266.1uncharacterized protein LOC111386988	391	9	4.86415e-19	86.22						Coil (COILS)	no GO terms	no GO terms
Fraxinus_pennsylvanica_120313_comp42558_c0_seq1	9.7977	1.43187	1.48395	0.00106637	0.0182048	XP_022899091.1glutathione S-transferase-like	438	20	4.44482e-78	82.87	1	F:GO:0004364	F:glutathione transferase activity	EC:2.5.1.18	Glutathione transferase	G3DSA:1.20.1050.10 (GENE3D); IPR004046 (PFAM); PTHR43900 (PANTHER); PTHR43900:SF47 (PANTHER); IPR010987 (PROSITE_PROFILES); IPR036282 (SUPERFAMILY)	no GO terms	no GO terms
Fraxinus_pennsylvanica_120313_comp42567_c0_seq3	161.207	1.29592	0.521725	0.000209397	0.00548129	XP_012856674.1 uncharacterized serine-rich protein C215.13-like	815	20	7.80692e-69	80.29	3	P:GO:0006979; P:GO:0046686; C:GO:0016607	P:response to oxidative stress; P:response to cadmium ion; C:nuclear speck			mobidb-lite (MOBIDB_LITE); mobidb-lite (MOBIDB_LITE); mobidb-lite (MOBIDB_LITE); PTHR33172 (PANTHER); PTHR33172:SF45 (PANTHER)	no GO terms	no GO terms
Fraxinus_pennsylvanica_120313_comp42582_c0_seq1	187.453	-1.2434	0.690992	0.000889432	0.0159951	---NA---	285									no IPS match	no IPS match	no IPS match
Fraxinus_pennsylvanica_120313_comp42621_c0_seq1	46.7756	-1.36476	0.442352	4.14e-05	0.00162877	---NA---	401									no IPS match	no IPS match	no IPS match
Fraxinus_pennsylvanica_120313_comp42642_c0_seq2	22.0877	1.86416	0.95435	0.000149583	0.00426877	XP_022889712.1uncharacterized protein LOC111405175	835	20	5.46478e-60	62.65	2	C:GO:0016020; C:GO:0016021	C:membrane; C:integral component of membrane			PTHR33564:SF12 (PANTHER); PTHR33564 (PANTHER)	no GO terms	no GO terms
Fraxinus_pennsylvanica_120313_comp42661_c0_seq1	4.73322	1.1008	0.917353	0.00261638	0.0345549	XP_022857511.1protein CHLOROPLAST IMPORT APPARATUS 2-like	422	20	1.38517e-30	78.18	2	P:GO:0006355; C:GO:0005634	P:regulation of transcription, DNA-templated; C:nucleus			no IPS match	no IPS match	no IPS match
Fraxinus_pennsylvanica_120313_comp42745_c0_seq1	101.865	1.03253	0.360471	0.000115206	0.00349661	XP_022881807.1transcription factor MYB1R1-like	482	20	1.39858e-48	82.26	2	F:GO:0003677; F:GO:0008270	F:DNA binding; F:zinc ion binding			mobidb-lite (MOBIDB_LITE); mobidb-lite (MOBIDB_LITE); mobidb-lite (MOBIDB_LITE); mobidb-lite (MOBIDB_LITE); mobidb-lite (MOBIDB_LITE); PTHR44191 (PANTHER); PTHR44191:SF9 (PANTHER)	no GO terms	no GO terms
Fraxinus_pennsylvanica_120313_comp42769_c0_seq1	130.92	5.28435	1.16083	9.27e-09	2.07e-06	XP_022865367.1pathogenesis-related protein 5-like	811	20	1.39084e-166	79.23						IPR001938 (PRINTS); IPR001938 (PFAM); IPR037176 (G3DSA:2.60.110.GENE3D); IPR001938 (PIRSF); PTHR31048:SF129 (PANTHER); IPR001938 (PANTHER); IPR001938 (PROSITE_PROFILES); cd09218 (CDD); IPR037176 (SUPERFAMILY)	no GO terms	no GO terms
Fraxinus_pennsylvanica_120313_comp42778_c0_seq1	74.0621	1.31031	0.426552	4.73e-05	0.00179981	XP_022890630.1phosphoinositide phospholipase C 2-like	921	20	1.81913e-166	75.19	6	P:GO:0006629; P:GO:0032959; P:GO:0048015; P:GO:0051209; F:GO:0004435; C:GO:0005886	P:lipid metabolic process; P:inositol trisphosphate biosynthetic process; P:phosphatidylinositol-mediated signaling; P:release of sequestered calcium ion into cytosol; F:phosphatidylinositol phospholipase C activity; C:plasma membrane	EC:3.1.4.3; EC:3.1.4.11	Phospholipase C; Phosphoinositide phospholipase C	IPR001192 (PRINTS); IPR017946 (G3DSA:3.20.20.GENE3D); IPR000008 (PFAM); IPR001711 (PFAM); IPR035892 (G3DSA:2.60.40.GENE3D); PTHR10336:SF154 (PANTHER); IPR001192 (PANTHER); IPR000008 (PROSITE_PROFILES); IPR001711 (PROSITE_PROFILES); cd00275 (CDD); IPR017946 (SUPERFAMILY); SSF49562 (SUPERFAMILY)	P:GO:0006629; P:GO:0007165; P:GO:0035556; F:GO:0004435; F:GO:0008081	P:lipid metabolic process; P:signal transduction; P:intracellular signal transduction; F:phosphatidylinositol phospholipase C activity; F:phosphoric diester hydrolase activity
Fraxinus_pennsylvanica_120313_comp42779_c0_seq1	105.397	-2.06596	0.735577	1.49e-05	0.000748517	XP_022884306.1PI-PLC X domain-containing protein At5g67130-like	453	20	1.70895e-23	82.32	5	P:GO:0006629; P:GO:0016310; F:GO:0008081; F:GO:0016301; C:GO:0005886	P:lipid metabolic process; P:phosphorylation; F:phosphoric diester hydrolase activity; F:kinase activity; C:plasma membrane			mobidb-lite (MOBIDB_LITE)	no GO terms	no GO terms
Fraxinus_pennsylvanica_120313_comp42789_c0_seq1	98.9571	-1.31306	0.478597	0.000110034	0.00337892	XP_022872830.1uncharacterized protein LOC111391796	379	20	2.29468e-16	93.92						mobidb-lite (MOBIDB_LITE); PTHR33132 (PANTHER); PTHR33132:SF47 (PANTHER)	no GO terms	no GO terms
Fraxinus_pennsylvanica_120313_comp42800_c0_seq1	9.65327	1.00363	0.839257	0.00366437	0.0440044	XP_022888193.1zinc finger protein ZAT10-like	1088	20	2.89994e-128	60.87	1	F:GO:0003676	F:nucleic acid binding			PF13912 (PFAM); mobidb-lite (MOBIDB_LITE); mobidb-lite (MOBIDB_LITE); mobidb-lite (MOBIDB_LITE); mobidb-lite (MOBIDB_LITE); mobidb-lite (MOBIDB_LITE); mobidb-lite (MOBIDB_LITE); PTHR45988 (PANTHER); PTHR45988:SF23 (PANTHER); IPR013087 (PROSITE_PATTERNS); IPR013087 (PROSITE_PATTERNS); IPR013087 (PROSITE_PROFILES); IPR013087 (PROSITE_PROFILES); IPR036236 (SUPERFAMILY)	F:GO:0003676	F:nucleic acid binding
Fraxinus_pennsylvanica_120313_comp42821_c0_seq1	16.9625	-1.02037	0.668645	0.00257868	0.0342597	---NA---	262									no IPS match	no IPS match	no IPS match
Fraxinus_pennsylvanica_120313_comp42824_c0_seq1	7.35411	1.42234	1.13493	0.0010147	0.0175407	XP_022849492.1root phototropism protein 2 isoform X2	287	20	2.69224e-51	90.68	1	P:GO:0009638	P:phototropism			IPR027356 (PFAM); PTHR32370 (PANTHER); IPR029958 (PTHR32370:PANTHER); IPR027356 (PROSITE_PROFILES)	P:GO:0009638	P:phototropism
Fraxinus_pennsylvanica_120313_comp42887_c0_seq1	395.929	-1.05199	0.169794	3.83e-11	2.59e-08	XP_022884749.1coatomer subunit alpha-1-like isoform X1	299	20	2.62592e-61	92.88	7	P:GO:0006886; P:GO:0006888; P:GO:0006890; P:GO:0006891; F:GO:0005198; C:GO:0000139; C:GO:0030126	P:intracellular protein transport; P:endoplasmic reticulum to Golgi vesicle-mediated transport; P:retrograde vesicle-mediated transport, Golgi to endoplasmic reticulum; P:intra-Golgi vesicle-mediated transport; F:structural molecule activity; C:Golgi membrane; C:COPI vesicle coat			Coil (COILS); IPR010714 (PFAM); PTHR19876 (PANTHER); PTHR19876:SF38 (PANTHER)	P:GO:0006886; P:GO:0016192; F:GO:0005198; F:GO:0005515; C:GO:0030126	P:intracellular protein transport; P:vesicle-mediated transport; F:structural molecule activity; F:protein binding; C:COPI vesicle coat
Fraxinus_pennsylvanica_120313_comp42914_c0_seq2	38.3028	1.17213	0.679983	0.00122603	0.0201675	XP_022846624.1uncharacterized protein LOC111369370	605	15	3.71085e-19	60.08	1	C:GO:0016021	C:integral component of membrane			PTHR37078 (PANTHER); PS51257 (PROSITE_PROFILES)	no GO terms	no GO terms
Fraxinus_pennsylvanica_120313_comp42966_c0_seq3	57.3523	1.89916	0.612684	1.02e-05	0.00055072	XP_022859741.1LOB domain-containing protein 39-like	457	20	3.42949e-60	59.52						mobidb-lite (MOBIDB_LITE); PTHR31304:SF23 (PANTHER); PTHR31304 (PANTHER)	no GO terms	no GO terms
Fraxinus_pennsylvanica_120313_comp42978_c0_seq2	10.5426	1.05072	0.791598	0.00287171	0.036918	XP_022842692.1probable alpha-mannosidase At5g13980	484	20	2.25096e-107	95.47	4	P:GO:0006013; F:GO:0004559; F:GO:0030246; F:GO:0046872	P:mannose metabolic process; F:alpha-mannosidase activity; F:carbohydrate binding; F:metal ion binding	EC:3.2.1.24	Alpha-mannosidase	IPR027291 (G3DSA:3.20.110.GENE3D); IPR000602 (PFAM); PTHR11607 (PANTHER); PTHR11607:SF18 (PANTHER); IPR011330 (SUPERFAMILY)	P:GO:0005975; P:GO:0006013; F:GO:0003824; F:GO:0004559	P:carbohydrate metabolic process; P:mannose metabolic process; F:catalytic activity; F:alpha-mannosidase activity
Fraxinus_pennsylvanica_120313_comp43003_c0_seq2	3.98765	1.16563	1.05117	0.00219051	0.0304708	XP_022884634.1probable acyl-activating enzyme 5, peroxisomal	743	20	5.5577e-31	84.04	1	F:GO:0008756	F:o-succinylbenzoate-CoA ligase activity	EC:6.2.1.26	o-succinylbenzoate--CoA ligase	G3DSA:3.30.300.30 (GENE3D); IPR025110 (PFAM); PTHR43859:SF33 (PANTHER); PTHR43859 (PANTHER); SSF56801 (SUPERFAMILY)	no GO terms	no GO terms
Fraxinus_pennsylvanica_120313_comp43006_c0_seq2	4.96046	-1.064	1.06064	0.00302068	0.0383389	---NA---	290									no IPS match	no IPS match	no IPS match
Fraxinus_pennsylvanica_120313_comp43009_c0_seq1	24.7054	1.07166	0.744956	0.00241907	0.0327161	XP_022858449.1E3 ubiquitin-protein ligase RING1-like isoform X1	704	20	1.26077e-52	61.76	2	C:GO:0016020; C:GO:0016021	C:membrane; C:integral component of membrane			PTHR45676:SF19 (PANTHER); PTHR45676 (PANTHER)	no GO terms	no GO terms
Fraxinus_pennsylvanica_120313_comp43036_c0_seq1	94.998	-1.3289	0.383811	1.48e-05	0.000744759	XP_022861935.1pectin acetylesterase 12-like	228	20	3.6496e-44	90.72	3	P:GO:0071555; F:GO:0052793; C:GO:0005576	P:cell wall organization; F:pectin acetylesterase activity; C:extracellular region	EC:3.1.1.1	Carboxylesterase	IPR004963 (PFAM); IPR004963 (PANTHER); PTHR21562:SF59 (PANTHER)	F:GO:0016787	F:hydrolase activity
Fraxinus_pennsylvanica_120313_comp43050_c0_seq1	101.974	4.56974	1.73388	3.3e-06	0.000233811	---NA---	355									mobidb-lite (MOBIDB_LITE); mobidb-lite (MOBIDB_LITE)	no GO terms	no GO terms
Fraxinus_pennsylvanica_120313_comp43054_c0_seq1	198.044	2.4172	0.703165	1.07e-06	9.81e-05	---NA---	262									no IPS match	no IPS match	no IPS match
Fraxinus_pennsylvanica_120313_comp43056_c0_seq1	316.006	-2.62168	0.949729	7.31e-06	0.000429698	XP_022855979.1mini zinc finger protein 2-like	442	20	1.12357e-35	87.81						IPR006456 (PFAM); IPR006456 (TIGRFAM); mobidb-lite (MOBIDB_LITE); mobidb-lite (MOBIDB_LITE); PTHR31948:SF82 (PANTHER); PTHR31948 (PANTHER); PD125774 (PRODOM); IPR006456 (PROSITE_PROFILES)	no GO terms	no GO terms
Fraxinus_pennsylvanica_120313_comp43092_c0_seq1	26.6021	-1.51616	0.927326	0.000535664	0.0110764	XP_022845307.1glycine cleavage system H protein 2, mitochondrial-like	503	20	2.24855e-11	93.94						no IPS match	no IPS match	no IPS match
Fraxinus_pennsylvanica_120313_comp43092_c0_seq2	85.6353	-1.13138	0.447828	0.000259832	0.00647454	XP_022845307.1glycine cleavage system H protein 2, mitochondrial-like	249	20	7.54603e-48	93.43	2	P:GO:0019464; C:GO:0005960	P:glycine decarboxylation via glycine cleavage system; C:glycine cleavage complex			IPR033753 (PFAM); G3DSA:2.40.50.100 (GENE3D); IPR002930 (PANTHER); PTHR11715:SF3 (PANTHER); IPR003016 (PROSITE_PATTERNS); IPR000089 (PROSITE_PROFILES); IPR033753 (CDD); IPR011053 (SUPERFAMILY)	P:GO:0019464; C:GO:0005960	P:glycine decarboxylation via glycine cleavage system; C:glycine cleavage complex
Fraxinus_pennsylvanica_120313_comp43104_c0_seq2	119.993	1.41916	0.346189	1.51e-06	0.000126264	XP_022885682.1B-box zinc finger protein 19-like isoform X4	1064	20	3.66646e-126	86.86						IPR000315 (PFAM); G3DSA:3.30.40.200 (GENE3D); PTHR31832 (PANTHER); PTHR31832:SF5 (PANTHER); IPR000315 (PROSITE_PROFILES); IPR000315 (PROSITE_PROFILES); IPR000315 (CDD); IPR000315 (CDD); SSF57845 (SUPERFAMILY)	F:GO:0008270	F:zinc ion binding
Fraxinus_pennsylvanica_120313_comp43108_c0_seq1	5.28339	1.10429	0.703853	0.00186977	0.0272844	---NA---	503									no IPS match	no IPS match	no IPS match
Fraxinus_pennsylvanica_120313_comp43112_c0_seq1	2158.64	-1.16292	0.439354	0.000182282	0.00495244	XP_022872385.1WEB family protein At2g38370-like	1628	20	0	64.85						Coil (COILS); IPR008545 (PFAM); mobidb-lite (MOBIDB_LITE); PTHR32054:SF36 (PANTHER); PTHR32054 (PANTHER)	no GO terms	no GO terms
Fraxinus_pennsylvanica_120313_comp43130_c0_seq1	85.8123	-1.18104	0.486054	0.00030066	0.00719036	XP_022849345.1ATP-citrate synthase beta chain protein 2-like	384	20	5.83579e-54	99.67	1	F:GO:0046912	F:transferase activity, transferring acyl groups, acyl groups converted into alkyl on transfer			G3DSA:3.40.50.720 (GENE3D); PTHR23118:SF24 (PANTHER); PTHR23118 (PANTHER); IPR036291 (SUPERFAMILY)	no GO terms	no GO terms
Fraxinus_pennsylvanica_120313_comp43142_c0_seq1	14.9371	-1.39589	0.755717	0.000540073	0.0111254	XP_022864902.1leucine-rich repeat receptor-like serine/threonine-protein kinase At1g17230	554	20	3.52346e-55	87.22	5	P:GO:0006468; F:GO:0004672; F:GO:0005524; C:GO:0005886; C:GO:0016021	P:protein phosphorylation; F:protein kinase activity; F:ATP binding; C:plasma membrane; C:integral component of membrane			no IPS match	no IPS match	no IPS match
Fraxinus_pennsylvanica_120313_comp43160_c0_seq1	20.1051	1.08677	0.505452	0.00068745	0.0132737	XP_022884000.1uncharacterized protein LOC111400819	584	20	1.88127e-90	63.65	2	C:GO:0005634; C:GO:0005737	C:nucleus; C:cytoplasm			mobidb-lite (MOBIDB_LITE); PTHR34278 (PANTHER); PTHR34278:SF3 (PANTHER)	no GO terms	no GO terms
Fraxinus_pennsylvanica_120313_comp43168_c0_seq1	203.81	-1.0677	0.323601	2.93e-05	0.00124823	XP_027090761.1E3 ubiquitin-protein ligase WAV3	789	20	7.67461e-159	71.21						mobidb-lite (MOBIDB_LITE); PTHR10579 (PANTHER); PTHR10579:SF59 (PANTHER)	no GO terms	no GO terms
Fraxinus_pennsylvanica_120313_comp43211_c0_seq1	267.422	1.29841	0.475534	0.000116956	0.00353561	XP_022887347.1putative late blight resistance protein homolog R1B-14 isoform X2	268	20	1.16443e-49	79.82	1	F:GO:0043531	F:ADP binding			no IPS match	no IPS match	no IPS match
Fraxinus_pennsylvanica_120313_comp43214_c0_seq1	434.511	-1.20709	0.279739	7.61e-07	7.42e-05	XP_022887660.1uncharacterized protein LOC111403394	1162	20	0	76.47						IPR010341 (PFAM); mobidb-lite (MOBIDB_LITE); mobidb-lite (MOBIDB_LITE); mobidb-lite (MOBIDB_LITE); mobidb-lite (MOBIDB_LITE); mobidb-lite (MOBIDB_LITE); PTHR31928:SF6 (PANTHER); IPR010341 (PANTHER)	no GO terms	no GO terms
Fraxinus_pennsylvanica_120313_comp43278_c0_seq1	131.851	-1.01011	0.588418	0.00198041	0.0283792	XP_012841668.1PREDICTED: uncharacterized protein LOC105961956	420	20	7.81158e-21	74.3	1	C:GO:0016021	C:integral component of membrane			PTHR36753 (PANTHER)	no GO terms	no GO terms
Fraxinus_pennsylvanica_120313_comp43290_c0_seq1	34.4954	1.00217	0.580884	0.00199424	0.0285222	XP_023926751.1CLAVATA3/ESR (CLE)-related protein 45-like	509	18	1.28836e-30	54.65						mobidb-lite (MOBIDB_LITE); mobidb-lite (MOBIDB_LITE); PTHR36726:SF4 (PANTHER); IPR038821 (PANTHER)	no GO terms	no GO terms
Fraxinus_pennsylvanica_120313_comp43313_c0_seq1	52.4302	2.71012	0.553172	1.08e-09	3.54e-07	XP_022846861.1probable 1-deoxy-D-xylulose-5-phosphate synthase 2, chloroplastic isoform X2	1330	20	0	95.46	2	P:GO:0016114; F:GO:0008661	P:terpenoid biosynthetic process; F:1-deoxy-D-xylulose-5-phosphate synthase activity	EC:2.2.1.7	1-deoxy-D-xylulose-5-phosphate synthase	IPR005475 (PFAM); G3DSA:3.40.50.970 (GENE3D); IPR005477 (PFAM); IPR005477 (TIGRFAM); IPR005477 (PANTHER); PTHR43322:SF4 (PANTHER); IPR020826 (PROSITE_PATTERNS); IPR005477 (CDD); cd07033 (CDD); IPR029061 (SUPERFAMILY); IPR029061 (SUPERFAMILY)	P:GO:0016114; F:GO:0008661	P:terpenoid biosynthetic process; F:1-deoxy-D-xylulose-5-phosphate synthase activity
Fraxinus_pennsylvanica_120313_comp43335_c0_seq1	292.069	-1.05453	0.230432	2.07e-07	2.59e-05	XP_022890142.1probable methyltransferase PMT11	759	20	6.49705e-92	93.63	3	P:GO:0032259; F:GO:0008168; C:GO:0016021	P:methylation; F:methyltransferase activity; C:integral component of membrane			IPR004159 (PFAM); G3DSA:3.40.50.150 (GENE3D); IPR004159 (PANTHER); PTHR10108:SF1091 (PANTHER); IPR029063 (SUPERFAMILY)	F:GO:0008168	F:methyltransferase activity
Fraxinus_pennsylvanica_120313_comp43335_c1_seq1	108.666	-1.17887	0.24717	1.06e-07	1.52e-05	XP_022890142.1probable methyltransferase PMT11	556	20	2.01902e-126	92.73	3	P:GO:0032259; F:GO:0008168; C:GO:0016021	P:methylation; F:methyltransferase activity; C:integral component of membrane			IPR004159 (PFAM); PTHR10108:SF1091 (PANTHER); IPR004159 (PANTHER)	F:GO:0008168	F:methyltransferase activity
Fraxinus_pennsylvanica_120313_comp43338_c0_seq1	23.063	3.41482	0.97643	5.39e-07	5.62e-05	XP_022721043.1ELMO domain-containing protein F-like	289	20	2.31546e-52	88.89						IPR025322 (PFAM); PTHR33052 (PANTHER); PTHR33052:SF88 (PANTHER)	no GO terms	no GO terms
Fraxinus_pennsylvanica_120313_comp43349_c0_seq1	215.374	-2.46025	0.551785	1.35e-08	2.84e-06	XP_022861146.1uncharacterized protein LOC111381585	215	2	1.09665e-19	71.11						no IPS match	no IPS match	no IPS match
Fraxinus_pennsylvanica_120313_comp43349_c1_seq1	142.378	-2.2806	0.646256	9.98e-07	9.22e-05	XP_022861146.1uncharacterized protein LOC111381585	237	2	8.30113e-12	72						mobidb-lite (MOBIDB_LITE); mobidb-lite (MOBIDB_LITE)	no GO terms	no GO terms
Fraxinus_pennsylvanica_120313_comp43361_c0_seq1	24.4128	4.55857	1.47661	1.27e-06	0.000110921	XP_022854712.1putative disease resistance protein RGA1	259	20	2.95426e-27	58.96	1	F:GO:0043531	F:ADP binding			no IPS match	no IPS match	no IPS match
Fraxinus_pennsylvanica_120313_comp43395_c0_seq1	58.8729	2.12361	0.711966	8.17e-06	0.000466243	XP_003542676.1transcription initiation factor TFIID subunit 11	219	20	1.06742e-07	94.8	2	C:GO:0016020; C:GO:0016021	C:membrane; C:integral component of membrane			no IPS match	no IPS match	no IPS match
Fraxinus_pennsylvanica_120313_comp43400_c0_seq1	20.0716	1.26691	0.867982	0.00128747	0.0209324	---NA---	450									no IPS match	no IPS match	no IPS match
Fraxinus_pennsylvanica_120313_comp43448_c0_seq1	11.287	-1.17933	0.601315	0.000807556	0.0149229	XP_022873483.1uncharacterized protein LOC111392382	405	20	3.40971e-39	89.16						mobidb-lite (MOBIDB_LITE); PTHR35135:SF3 (PANTHER); PTHR35135 (PANTHER)	no GO terms	no GO terms
Fraxinus_pennsylvanica_120313_comp43490_c0_seq1	104.306	-1.82948	0.451327	5.48e-07	5.67e-05	XP_022868876.12-hydroxyisoflavanone dehydratase-like	589	20	1.55919e-127	76.5	1	F:GO:0016787	F:hydrolase activity			IPR013094 (PFAM); IPR029058 (G3DSA:3.40.50.GENE3D); PTHR23024 (PANTHER); PTHR23024:SF414 (PANTHER); IPR029058 (SUPERFAMILY)	F:GO:0016787	F:hydrolase activity
Fraxinus_pennsylvanica_120313_comp43537_c0_seq2	8.92375	1.18973	0.662858	0.00104398	0.0179359	XP_022871074.1uncharacterized protein LOC111390289	487	20	6.17272e-06	96.13						no IPS match	no IPS match	no IPS match
Fraxinus_pennsylvanica_120313_comp43569_c0_seq1	45.3586	1.41441	0.415422	1.53e-05	0.000762345	---NA---	354									no IPS match	no IPS match	no IPS match
Fraxinus_pennsylvanica_120313_comp43593_c0_seq2	16.9279	-1.31637	0.736901	0.000737702	0.0140002	XP_015057367.1PREDICTED: uncharacterized protein LOC107003507	290	20	1.6408e-19	77.63						PTHR36616 (PANTHER); PTHR36616:SF3 (PANTHER)	no GO terms	no GO terms
Fraxinus_pennsylvanica_120313_comp43603_c0_seq1	35.3073	-1.53782	1.14122	0.000713604	0.0136207	---NA---	512									no IPS match	no IPS match	no IPS match
Fraxinus_pennsylvanica_120313_comp43614_c0_seq1	4.43232	-1.39327	0.944488	0.000891065	0.0160127	---NA---	485									no IPS match	no IPS match	no IPS match
Fraxinus_pennsylvanica_120313_comp43624_c0_seq3	25.6132	1.13829	0.660586	0.00135486	0.0216687	XP_022867092.1probable protein phosphatase 2C 27 isoform X2	617	20	2.37825e-71	68.96	1	F:GO:0004722	F:protein serine/threonine phosphatase activity	EC:3.1.3.16	Protein-serine/threonine phosphatase	mobidb-lite (MOBIDB_LITE); mobidb-lite (MOBIDB_LITE); IPR015655 (PANTHER); PTHR13832:SF636 (PANTHER)	P:GO:0006470; F:GO:0004722	P:protein dephosphorylation; F:protein serine/threonine phosphatase activity
Fraxinus_pennsylvanica_120313_comp43629_c0_seq1	100.426	-1.5288	0.293249	9.22e-09	2.06e-06	XP_026416835.1CLAVATA3/ESR (CLE)-related protein 22	442	1	1.85881e-05	78.13						mobidb-lite (MOBIDB_LITE); mobidb-lite (MOBIDB_LITE); PTHR34545:SF1 (PANTHER); IPR033249 (PANTHER)	P:GO:0048731	P:system development
Fraxinus_pennsylvanica_120313_comp43643_c0_seq1	16.1478	-1.94777	2.49639	0.000359356	0.00821748	XP_022896777.1upstream activation factor subunit spp27 isoform X1	697	20	3.13798e-60	81.58						IPR003121 (PFAM); IPR036885 (G3DSA:1.10.245.GENE3D); mobidb-lite (MOBIDB_LITE); PTHR13844 (PANTHER); PTHR13844:SF53 (PANTHER); IPR036885 (SUPERFAMILY)	F:GO:0005515	F:protein binding
Fraxinus_pennsylvanica_120313_comp43667_c0_seq1	133.912	1.02065	0.630787	0.0022585	0.0311556	XP_022894026.1protein NEN4-like isoform X1	593	20	1.06653e-108	77.12	1	F:GO:0008408	F:3'-5' exonuclease activity			IPR036397 (G3DSA:3.30.420.GENE3D); IPR013520 (PFAM); mobidb-lite (MOBIDB_LITE); PTHR30231 (PANTHER); PTHR30231:SF26 (PANTHER); IPR012337 (SUPERFAMILY)	F:GO:0003676	F:nucleic acid binding
Fraxinus_pennsylvanica_120313_comp43673_c0_seq1	161.87	-1.18951	0.256956	2e-07	2.51e-05	XP_022860487.1germin-like protein subfamily 3 member 2 isoform X1	578	20	8.09541e-104	90.37	6	P:GO:0019430; P:GO:0055114; F:GO:0004784; F:GO:0030145; F:GO:0045735; C:GO:0005618	P:removal of superoxide radicals; P:obsolete oxidation-reduction process; F:superoxide dismutase activity; F:manganese ion binding; F:nutrient reservoir activity; C:cell wall	EC:1.15.1.1	Superoxide dismutase	IPR001929 (PRINTS); IPR006045 (PFAM); IPR014710 (G3DSA:2.60.120.GENE3D); PTHR31238 (PANTHER); PTHR31238:SF8 (PANTHER); IPR011051 (SUPERFAMILY)	F:GO:0030145; F:GO:0045735	F:manganese ion binding; F:nutrient reservoir activity
Fraxinus_pennsylvanica_120313_comp43701_c0_seq1	137.379	1.00477	0.436706	0.000560557	0.0114373	XP_022865281.1dof zinc finger protein DOF2.4-like	897	20	4.07023e-105	65.8	3	P:GO:0006355; F:GO:0003677; C:GO:0005634	P:regulation of transcription, DNA-templated; F:DNA binding; C:nucleus			mobidb-lite (MOBIDB_LITE); mobidb-lite (MOBIDB_LITE); PTHR31992 (PANTHER); PTHR31992:SF129 (PANTHER)	no GO terms	no GO terms
Fraxinus_pennsylvanica_120313_comp43706_c0_seq1	6.19993	2.09534	1.34828	0.000197417	0.00524307	XP_022891895.1uncharacterized protein LOC111406748	461	20	2.35761e-83	73.47						PTHR31439:SF6 (PANTHER); PTHR31439 (PANTHER)	no GO terms	no GO terms
Fraxinus_pennsylvanica_120313_comp43720_c0_seq2	53.9311	1.13503	0.347172	3.18e-05	0.00133236	XP_022851501.1probable serine/threonine-protein kinase irlF	616	20	6.57288e-54	57.78						no IPS match	no IPS match	no IPS match
Fraxinus_pennsylvanica_120313_comp43736_c0_seq3	15.5527	1.01194	0.708067	0.00298101	0.0379559	---NA---	302									no IPS match	no IPS match	no IPS match
Fraxinus_pennsylvanica_120313_comp43740_c0_seq1	3702.58	-1.98538	0.348882	9.78e-11	5.63e-08	XP_012842538.1 endoglucanase 8-like	1162	20	0	93.16	2	P:GO:0030245; F:GO:0008810	P:cellulose catabolic process; F:cellulase activity	EC:3.2.1.4	Cellulase	IPR001701 (PFAM); IPR012341 (G3DSA:1.50.10.GENE3D); PTHR22298 (PANTHER); PTHR22298:SF28 (PANTHER); IPR018221 (PROSITE_PATTERNS); IPR033126 (PROSITE_PATTERNS); IPR008928 (SUPERFAMILY)	P:GO:0005975; F:GO:0003824; F:GO:0004553	P:carbohydrate metabolic process; F:catalytic activity; F:hydrolase activity, hydrolyzing O-glycosyl compounds
Fraxinus_pennsylvanica_120313_comp43838_c0_seq1	93.2365	1.04602	0.418298	0.000314807	0.00744584	---NA---	374									no IPS match	no IPS match	no IPS match
Fraxinus_pennsylvanica_120313_comp43858_c0_seq1	10.3817	3.96475	2.15341	1.97e-05	0.000919132	XP_022876423.1probable WRKY transcription factor 23	317	11	1.71513e-28	66.5	5	P:GO:0006355; F:GO:0003677; F:GO:0003700; F:GO:0043565; C:GO:0005634	P:regulation of transcription, DNA-templated; F:DNA binding; F:DNA-binding transcription factor activity; F:sequence-specific DNA binding; C:nucleus			mobidb-lite (MOBIDB_LITE); mobidb-lite (MOBIDB_LITE)	no GO terms	no GO terms
Fraxinus_pennsylvanica_120313_comp43879_c0_seq1	15.1444	1.28027	0.97932	0.00141874	0.022395	XP_022887943.1uncharacterized protein LOC111403608	637	20	3.83306e-39	56.8	1	C:GO:0048046	C:apoplast			PTHR36323 (PANTHER)	no GO terms	no GO terms
Fraxinus_pennsylvanica_120313_comp43882_c0_seq1	105.192	3.67202	0.516858	6.15e-15	1.73e-11	XP_022880701.1transcriptional regulator ATRX-like	229	9	3.44473e-24	62.53						mobidb-lite (MOBIDB_LITE)	no GO terms	no GO terms
Fraxinus_pennsylvanica_120313_comp43918_c0_seq1	10.5496	1.2857	1.43126	0.00147987	0.0231119	---NA---	267									no IPS match	no IPS match	no IPS match
Fraxinus_pennsylvanica_120313_comp43949_c0_seq1	14.1781	1.00306	0.496925	0.00110081	0.0186406	XP_022862820.1FRIGIDA-like protein 4a	209	20	6.78462e-10	90.94	1	P:GO:0030154	P:cell differentiation			no IPS match	no IPS match	no IPS match
Fraxinus_pennsylvanica_120313_comp43980_c0_seq1	8.4517	1.10481	0.734563	0.00202153	0.028774	---NA---	225									no IPS match	no IPS match	no IPS match
Fraxinus_pennsylvanica_120313_comp43989_c0_seq1	126.642	-2.68782	1.40645	5.15e-05	0.0019133	XP_022849284.1aquaporin TIP2-1-like	357	20	1.04099e-65	95.63	4	P:GO:0006833; P:GO:0055085; F:GO:0015250; C:GO:0016021	P:water transport; P:transmembrane transport; F:water channel activity; C:integral component of membrane			IPR000425 (PRINTS); IPR000425 (PFAM); IPR023271 (G3DSA:1.20.1080.GENE3D); IPR034294 (PANTHER); PTHR45665:SF15 (PANTHER); IPR022357 (PROSITE_PATTERNS); IPR023271 (SUPERFAMILY)	P:GO:0055085; F:GO:0015267; C:GO:0016020	P:transmembrane transport; F:channel activity; C:membrane
Fraxinus_pennsylvanica_120313_comp43989_c0_seq2	749.549	-3.60679	0.746064	2.87e-09	8.24e-07	XP_022849284.1aquaporin TIP2-1-like	362	20	8.79869e-67	94.41	4	P:GO:0006833; P:GO:0055085; F:GO:0015250; C:GO:0016021	P:water transport; P:transmembrane transport; F:water channel activity; C:integral component of membrane			IPR000425 (PRINTS); IPR023271 (G3DSA:1.20.1080.GENE3D); IPR000425 (PFAM); PTHR45665:SF15 (PANTHER); IPR034294 (PANTHER); IPR022357 (PROSITE_PATTERNS); IPR023271 (SUPERFAMILY)	P:GO:0055085; F:GO:0015267; C:GO:0016020	P:transmembrane transport; F:channel activity; C:membrane
Fraxinus_pennsylvanica_120313_comp44025_c0_seq1	3.99122	1.55639	1.33908	0.000789634	0.0146908	XP_022893328.1VQ motif-containing protein 22-like	290	3	1.18305e-15	72.69						mobidb-lite (MOBIDB_LITE); mobidb-lite (MOBIDB_LITE)	no GO terms	no GO terms
Fraxinus_pennsylvanica_120313_comp44041_c0_seq1	16.2172	1.01323	0.896693	0.00361092	0.0435548	XP_022867418.1heterodimeric geranylgeranyl pyrophosphate synthase small subunit, chloroplastic-like	1210	20	2.91746e-147	73.54	1	F:GO:0016740	F:transferase activity			IPR008949 (G3DSA:1.10.600.GENE3D); IPR000092 (PFAM); PTHR43281:SF6 (PANTHER); PTHR43281 (PANTHER); IPR008949 (SUPERFAMILY)	P:GO:0008299	P:isoprenoid biosynthetic process
Fraxinus_pennsylvanica_120313_comp44076_c0_seq2	138.314	-1.09553	0.579237	0.00114481	0.0191989	XP_022876494.1receptor-like protein kinase THESEUS 1	607	20	7.6346e-121	84.4	4	P:GO:0006468; F:GO:0004672; F:GO:0005524; C:GO:0016021	P:protein phosphorylation; F:protein kinase activity; F:ATP binding; C:integral component of membrane			IPR024788 (PFAM); G3DSA:2.60.120.430 (GENE3D); PTHR27003 (PANTHER); PTHR27003:SF320 (PANTHER)	no GO terms	no GO terms
Fraxinus_pennsylvanica_120313_comp44095_c0_seq1	4.31937	-2.55639	1.97169	0.000143925	0.00414287	XP_022852395.1WEB family protein At3g51220-like	415	20	1.1165e-72	67.19	1	P:GO:0009902	P:chloroplast relocation			Coil (COILS); PTHR32054:SF37 (PANTHER); PTHR32054 (PANTHER)	no GO terms	no GO terms
Fraxinus_pennsylvanica_120313_comp44123_c0_seq1	17.7944	1.39267	0.986307	0.000953273	0.0167879	XP_023887268.1(-)-germacrene D synthase-like	406	20	2.51019e-33	67.49						mobidb-lite (MOBIDB_LITE); mobidb-lite (MOBIDB_LITE); mobidb-lite (MOBIDB_LITE); PTHR33595:SF5 (PANTHER); PTHR33595 (PANTHER)	no GO terms	no GO terms
Fraxinus_pennsylvanica_120313_comp44127_c0_seq1	195.533	-1.63578	0.391941	6.73e-07	6.72e-05	XP_022870834.1probable methyltransferase PMT26	411	20	9.58103e-16	86.76	3	P:GO:0032259; F:GO:0008168; C:GO:0016021	P:methylation; F:methyltransferase activity; C:integral component of membrane			no IPS match	no IPS match	no IPS match
Fraxinus_pennsylvanica_120313_comp44128_c0_seq1	148.586	-1.37282	0.356077	3.88e-06	0.000266302	XP_027173420.1probable sugar phosphate/phosphate translocator At5g25400	373	20	8.03464e-73	95.88	1	C:GO:0016021	C:integral component of membrane			PTHR11132:SF349 (PANTHER); PTHR11132 (PANTHER)	no GO terms	no GO terms
Fraxinus_pennsylvanica_120313_comp44132_c0_seq1	161.82	-1.45652	0.446409	2.11e-05	0.000977791	XP_022871026.1uncharacterized protein LOC111390244 isoform X1	543	20	1.02051e-99	83.49						G3DSA:3.90.228.10 (GENE3D); PTHR31681:SF35 (PANTHER); PTHR31681 (PANTHER); SSF56399 (SUPERFAMILY)	no GO terms	no GO terms
Fraxinus_pennsylvanica_120313_comp44158_c0_seq1	53.8782	1.22712	0.882387	0.00154733	0.0238582	XP_022875441.1small heat shock protein, chloroplastic-like	951	20	2.43612e-130	80.76	9	P:GO:0006355; P:GO:0009408; P:GO:0009644; P:GO:0009658; P:GO:0042542; F:GO:0043621; C:GO:0000427; C:GO:0042644; C:GO:0101031	P:regulation of transcription, DNA-templated; P:response to heat; P:response to high light intensity; P:chloroplast organization; P:response to hydrogen peroxide; F:protein self-association; C:plastid-encoded plastid RNA polymerase complex; C:chloroplast nucleoid; C:chaperone complex			IPR008978 (G3DSA:2.60.40.GENE3D); IPR002068 (PFAM); mobidb-lite (MOBIDB_LITE); mobidb-lite (MOBIDB_LITE); PTHR46733 (PANTHER); PTHR46733:SF4 (PANTHER); IPR002068 (PROSITE_PROFILES); cd06464 (CDD); IPR008978 (SUPERFAMILY)	no GO terms	no GO terms
Fraxinus_pennsylvanica_120313_comp44181_c0_seq1	102.812	2.54415	0.715294	5.76e-07	5.92e-05	XP_022889286.1heavy metal-associated isoprenylated plant protein 3-like	302	20	9.7169e-15	94.45	2	P:GO:0030001; F:GO:0046872	P:metal ion transport; F:metal ion binding			G3DSA:3.30.70.100 (GENE3D); IPR006121 (PFAM); PTHR46413 (PANTHER); PTHR46413:SF9 (PANTHER); IPR006121 (PROSITE_PROFILES); IPR006121 (CDD); IPR036163 (SUPERFAMILY)	P:GO:0030001; F:GO:0046872	P:metal ion transport; F:metal ion binding
Fraxinus_pennsylvanica_120313_comp44184_c0_seq1	6.931	1.38921	0.982685	0.000960328	0.0168675	XP_022851178.1copper chaperone for superoxide dismutase, chloroplastic/cytosolic isoform X1	211	20	2.27647e-34	76.7	3	P:GO:0006801; P:GO:0030001; F:GO:0046872	P:superoxide metabolic process; P:metal ion transport; F:metal ion binding			IPR036423 (SUPERFAMILY)	P:GO:0006801; F:GO:0046872	P:superoxide metabolic process; F:metal ion binding
Fraxinus_pennsylvanica_120313_comp44185_c0_seq1	27.0423	-1.74906	1.13862	0.000366399	0.00834214	XP_022856975.1beta-glucosidase-like isoform X2	648	20	4.90715e-70	71.89						IPR001360 (PRINTS); G3DSA:3.20.20.80 (GENE3D); IPR001360 (PFAM); mobidb-lite (MOBIDB_LITE); IPR001360 (PANTHER); PTHR10353:SF207 (PANTHER); IPR017853 (SUPERFAMILY)	P:GO:0005975; F:GO:0004553	P:carbohydrate metabolic process; F:hydrolase activity, hydrolyzing O-glycosyl compounds
Fraxinus_pennsylvanica_120313_comp44195_c0_seq2	14.3677	-3.54067	1.14203	1.81e-06	0.000145278	---NA---	427									no IPS match	no IPS match	no IPS match
Fraxinus_pennsylvanica_120313_comp44237_c0_seq1	24.1024	1.51608	0.858058	0.000444478	0.00965694	---NA---	293									no IPS match	no IPS match	no IPS match
Fraxinus_pennsylvanica_120313_comp44241_c0_seq1	287.251	-1.32015	0.275818	1.01e-07	1.47e-05	XP_022856081.13-ketoacyl-CoA synthase 11	514	20	1.10958e-14	95.43	3	P:GO:0006633; F:GO:0016747; C:GO:0016021	P:fatty acid biosynthetic process; F:transferase activity, transferring acyl groups other than amino-acyl groups; C:integral component of membrane			no IPS match	no IPS match	no IPS match
Fraxinus_pennsylvanica_120313_comp44266_c0_seq1	228.948	1.0247	0.61457	0.00206409	0.0292146	---NA---	328									no IPS match	no IPS match	no IPS match
Fraxinus_pennsylvanica_120313_comp44271_c0_seq1	44.0048	1.20484	0.624024	0.000796957	0.0147837	XP_022848311.1auxin-responsive protein SAUR71-like	304	20	1.98128e-15	84.82	1	P:GO:0009733	P:response to auxin			no IPS match	no IPS match	no IPS match
Fraxinus_pennsylvanica_120313_comp44293_c0_seq1	9.28675	-1.29901	0.811661	0.000999759	0.0173557	---NA---	309									no IPS match	no IPS match	no IPS match
Fraxinus_pennsylvanica_120313_comp44350_c0_seq1	6.30836	1.47828	0.746483	0.000349862	0.0080752	---NA---	326									no IPS match	no IPS match	no IPS match
Fraxinus_pennsylvanica_120313_comp44353_c0_seq1	184.558	1.10551	0.476608	0.000449424	0.00974954	XP_022872019.1F-box/kelch-repeat protein At1g15670-like	1280	20	0	80.68						IPR001810 (PFAM); IPR006652 (PFAM); G3DSA:1.20.1280.50 (GENE3D); IPR015915 (G3DSA:2.120.10.GENE3D); PTHR46407:SF4 (PANTHER); PTHR46407 (PANTHER); IPR001810 (PROSITE_PROFILES); IPR015915 (SUPERFAMILY); IPR036047 (SUPERFAMILY)	F:GO:0005515	F:protein binding
Fraxinus_pennsylvanica_120313_comp44369_c0_seq2	490.929	1.22886	0.743665	0.00114745	0.0192343	XP_022887985.1proteoglycan 4-like	253	1	5.48401e-27	78.57						mobidb-lite (MOBIDB_LITE)	no GO terms	no GO terms
Fraxinus_pennsylvanica_120313_comp44396_c0_seq2	7.44284	2.94867	1.15843	1.01e-05	0.000548954	---NA---	429									no IPS match	no IPS match	no IPS match
Fraxinus_pennsylvanica_120313_comp44420_c0_seq1	474.874	1.01777	0.367773	0.000154907	0.00437795	XP_022861038.1ethylene-responsive transcription factor 4-like	714	5	2.38406e-68	56.14						mobidb-lite (MOBIDB_LITE); mobidb-lite (MOBIDB_LITE); PTHR31677 (PANTHER); PTHR31677:SF94 (PANTHER)	no GO terms	no GO terms
Fraxinus_pennsylvanica_120313_comp44430_c0_seq1	106.55	-1.31799	0.284867	2.05e-07	2.57e-05	XP_022879748.1transcription factor RF2b-like	464	20	2.07075e-99	81.81	2	P:GO:0006355; F:GO:0003700	P:regulation of transcription, DNA-templated; F:DNA-binding transcription factor activity			Coil (COILS); Coil (COILS); PTHR13690 (PANTHER); PTHR13690:SF113 (PANTHER)	no GO terms	no GO terms
Fraxinus_pennsylvanica_120313_comp44437_c0_seq1	20.6277	1.87255	0.644045	1.82e-05	0.000867144	XP_022890259.1ethylene-responsive transcription factor 2-like	1077	20	9.92502e-116	73.93	1	P:GO:0050794	P:regulation of cellular process			IPR001471 (PRINTS); IPR036955 (G3DSA:3.30.730.GENE3D); IPR001471 (PFAM); mobidb-lite (MOBIDB_LITE); mobidb-lite (MOBIDB_LITE); PTHR31190:SF187 (PANTHER); PTHR31190 (PANTHER); IPR001471 (PROSITE_PROFILES); IPR001471 (CDD); IPR016177 (SUPERFAMILY)	P:GO:0006355; F:GO:0003677; F:GO:0003700	P:regulation of transcription, DNA-templated; F:DNA binding; F:DNA-binding transcription factor activity
Fraxinus_pennsylvanica_120313_comp44490_c0_seq2	27.2931	1.25324	0.494216	0.000203634	0.00535566	XP_024185051.1uncharacterized protein LOC112189900 isoform X1	250	20	1.07935e-08	58.73						mobidb-lite (MOBIDB_LITE); PTHR33494:SF11 (PANTHER); PTHR33494 (PANTHER)	no GO terms	no GO terms
Fraxinus_pennsylvanica_120313_comp44515_c0_seq1	32.8082	1.06054	0.652362	0.0019783	0.0283673	XP_022859175.1protein SODIUM POTASSIUM ROOT DEFECTIVE 2-like	403	20	9.43567e-55	59.26	2	P:GO:0030001; F:GO:0046872	P:metal ion transport; F:metal ion binding			no IPS match	no IPS match	no IPS match
Fraxinus_pennsylvanica_120313_comp44530_c0_seq1	3.73929	1.92598	1.79361	0.000400564	0.00894518	---NA---	603									no IPS match	no IPS match	no IPS match
Fraxinus_pennsylvanica_120313_comp44541_c0_seq1	56.6143	1.70017	1.01248	0.00033002	0.00772567	XP_022878990.1transcription factor TGA3-like isoform X4	601	20	4.88722e-103	87.53						IPR025422 (PFAM); PTHR45693 (PANTHER); PTHR45693:SF33 (PANTHER); IPR025422 (PROSITE_PROFILES)	P:GO:0006351; F:GO:0043565	P:transcription, DNA-templated; F:sequence-specific DNA binding
Fraxinus_pennsylvanica_120313_comp44553_c0_seq1	60.2412	-1.74199	0.591808	2.35e-05	0.00106101	---NA---	281									no IPS match	no IPS match	no IPS match
Fraxinus_pennsylvanica_120313_comp44572_c0_seq1	108.775	1.00399	0.364459	0.000162516	0.00453992	---NA---	544									no IPS match	no IPS match	no IPS match
Fraxinus_pennsylvanica_120313_comp44575_c0_seq1	352.962	1.05741	0.634362	0.00187574	0.0273302	XP_022879442.1probable esterase D14L	1101	20	0	90.8	1	F:GO:0080030	F:methyl indole-3-acetate esterase activity	EC:3.1.1.1	Carboxylesterase	IPR000073 (PFAM); IPR029058 (G3DSA:3.40.50.GENE3D); PTHR43039:SF15 (PANTHER); PTHR43039 (PANTHER); IPR029058 (SUPERFAMILY)	no GO terms	no GO terms
Fraxinus_pennsylvanica_120313_comp44603_c0_seq1	9.02788	2.86238	1.22628	1.79e-05	0.00085927	XP_022893559.1cationic peroxidase 1-like isoform X1	277	20	2.18141e-54	88.18	8	P:GO:0006979; P:GO:0042744; P:GO:0055114; P:GO:0098869; F:GO:0004601; F:GO:0020037; F:GO:0046872; C:GO:0005576	P:response to oxidative stress; P:hydrogen peroxide catabolic process; P:obsolete oxidation-reduction process; P:cellular oxidant detoxification; F:peroxidase activity; F:heme binding; F:metal ion binding; C:extracellular region	EC:1.11.1.7	Peroxidase	IPR000823 (PRINTS); IPR002016 (PFAM); G3DSA:1.10.420.10 (GENE3D); PTHR31388:SF94 (PANTHER); PTHR31388 (PANTHER); IPR002016 (PROSITE_PROFILES); IPR010255 (SUPERFAMILY)	P:GO:0006979; P:GO:0055114; F:GO:0004601; F:GO:0020037	P:response to oxidative stress; P:obsolete oxidation-reduction process; F:peroxidase activity; F:heme binding
Fraxinus_pennsylvanica_120313_comp44634_c0_seq1	61.6546	1.26184	0.718344	0.000900128	0.01612	XP_022878070.1ethylene-responsive transcription factor 12-like	514	20	4.93657e-64	65.57	4	P:GO:0006355; F:GO:0003677; F:GO:0003700; C:GO:0005634	P:regulation of transcription, DNA-templated; F:DNA binding; F:DNA-binding transcription factor activity; C:nucleus			mobidb-lite (MOBIDB_LITE)	no GO terms	no GO terms
Fraxinus_pennsylvanica_120313_comp44636_c0_seq1	251.954	-1.14596	0.375668	6.14e-05	0.0021658	XP_022857376.1fasciclin-like arabinogalactan protein 4	526	20	6.878e-59	67.85	2	C:GO:0016020; C:GO:0016021	C:membrane; C:integral component of membrane			no IPS match	no IPS match	no IPS match
Fraxinus_pennsylvanica_120313_comp44636_c0_seq2	234.928	-1.04648	0.233255	3.04e-07	3.58e-05	XP_022874443.1fasciclin-like arabinogalactan protein 4	565	20	3.55067e-43	74.45	4	P:GO:0009738; P:GO:0009825; P:GO:0048354; C:GO:0046658	P:abscisic acid-activated signaling pathway; P:multidimensional cell growth; P:mucilage biosynthetic process involved in seed coat development; C:anchored component of plasma membrane			no IPS match	no IPS match	no IPS match
Fraxinus_pennsylvanica_120313_comp44647_c0_seq1	309.644	-1.65063	0.319272	7.64e-09	1.76e-06	XP_022894780.1O-fucosyltransferase 10-like	965	20	1.17642e-139	86.88	3	P:GO:0006004; F:GO:0016757; C:GO:0016021	P:fucose metabolic process; F:transferase activity, transferring glycosyl groups; C:integral component of membrane			IPR019378 (PFAM); PTHR31288:SF8 (PANTHER); PTHR31288 (PANTHER)	no GO terms	no GO terms
Fraxinus_pennsylvanica_120313_comp44651_c0_seq1	9.8838	-1.61592	0.818636	0.000249586	0.00627701	XP_027078445.1uncharacterized protein LOC113701820 isoform X2	280	20	9.79476e-36	79.38						PTHR31471 (PANTHER); PTHR31471:SF46 (PANTHER)	no GO terms	no GO terms
Fraxinus_pennsylvanica_120313_comp44654_c0_seq1	62.1804	-1.16331	0.27977	1.39e-06	0.000119033	XP_022886167.1uncharacterized protein LOC111402234	1147	20	0	77.45	1	C:GO:0016020	C:membrane			IPR010775 (PFAM); IPR010775 (PANTHER)	no GO terms	no GO terms
Fraxinus_pennsylvanica_120313_comp44678_c0_seq1	347.887	-1.78452	0.395131	9.79e-08	1.43e-05	XP_022890451.1cellulose synthase-like protein D3	1618	20	0	95.44	9	P:GO:0009833; P:GO:0030244; P:GO:0071555; P:GO:0097502; F:GO:0016760; F:GO:0051753; C:GO:0005802; C:GO:0005886; C:GO:0016021	P:plant-type primary cell wall biogenesis; P:cellulose biosynthetic process; P:cell wall organization; P:mannosylation; F:cellulose synthase (UDP-forming) activity; F:mannan synthase activity; C:trans-Golgi network; C:plasma membrane; C:integral component of membrane	EC:2.4.1.12	Cellulose synthase (UDP-forming)	IPR005150 (PFAM); PTHR13301 (PANTHER); PTHR13301:SF161 (PANTHER)	P:GO:0030244; F:GO:0016760; C:GO:0016020	P:cellulose biosynthetic process; F:cellulose synthase (UDP-forming) activity; C:membrane
Fraxinus_pennsylvanica_120313_comp44746_c0_seq1	32.5232	-1.1879	0.572207	0.000635292	0.0125521	---NA---	267									no IPS match	no IPS match	no IPS match
Fraxinus_pennsylvanica_120313_comp44768_c0_seq1	16.8035	1.72598	0.51795	8.57e-06	0.000483045	XP_022898321.1scarecrow-like protein 3	387	20	1.14624e-41	87.19	3	P:GO:0006355; P:GO:0009739; F:GO:0003700	P:regulation of transcription, DNA-templated; P:response to gibberellin; F:DNA-binding transcription factor activity			IPR005202 (PFAM); IPR030008 (PTHR31636:PANTHER); PTHR31636 (PANTHER); IPR005202 (PROSITE_PROFILES)	P:GO:0009739; F:GO:0003700; C:GO:0005634	P:response to gibberellin; F:DNA-binding transcription factor activity; C:nucleus
Fraxinus_pennsylvanica_120313_comp44810_c0_seq1	438.868	1.36781	0.790014	0.000692116	0.0133289	XP_022848159.1glutamate dehydrogenase B	719	20	6.15123e-76	98.84	4	P:GO:0006520; P:GO:0055114; F:GO:0000166; F:GO:0016639	P:cellular amino acid metabolic process; P:obsolete oxidation-reduction process; F:nucleotide binding; F:oxidoreductase activity, acting on the CH-NH2 group of donors, NAD or NADP as acceptor			G3DSA:3.40.50.720 (GENE3D); IPR006096 (PFAM); PTHR11606:SF30 (PANTHER); PTHR11606 (PANTHER); IPR036291 (SUPERFAMILY)	P:GO:0006520; P:GO:0055114; F:GO:0016491	P:cellular amino acid metabolic process; P:obsolete oxidation-reduction process; F:oxidoreductase activity
Fraxinus_pennsylvanica_120313_comp44810_c0_seq2	1489.71	1.20472	0.436317	0.00012743	0.00377667	XP_022848159.1glutamate dehydrogenase B	905	20	5.56572e-148	96.44	4	P:GO:0006520; P:GO:0055114; F:GO:0000166; F:GO:0016639	P:cellular amino acid metabolic process; P:obsolete oxidation-reduction process; F:nucleotide binding; F:oxidoreductase activity, acting on the CH-NH2 group of donors, NAD or NADP as acceptor			IPR006095 (PRINTS); G3DSA:3.40.50.720 (GENE3D); IPR006096 (PFAM); PTHR11606 (PANTHER); PTHR11606:SF30 (PANTHER); IPR033922 (CDD); IPR036291 (SUPERFAMILY)	P:GO:0006520; P:GO:0055114; F:GO:0016491; F:GO:0016639	P:cellular amino acid metabolic process; P:obsolete oxidation-reduction process; F:oxidoreductase activity; F:oxidoreductase activity, acting on the CH-NH2 group of donors, NAD or NADP as acceptor
Fraxinus_pennsylvanica_120313_comp44812_c0_seq2	59.9997	-1.23343	0.677734	0.000886105	0.0159695	XP_022892014.1F-box/kelch-repeat protein At1g23390-like	326	20	3.8043e-32	66.81						no IPS match	no IPS match	no IPS match
Fraxinus_pennsylvanica_120313_comp44817_c0_seq1	209.938	1.07191	0.221304	6.28e-08	1.01e-05	XP_012848230.1 pre-mRNA cleavage factor Im 25 kDa subunit 1	1024	20	1.07074e-108	86.69	4	P:GO:0006378; F:GO:0003729; F:GO:0016787; C:GO:0005849	P:mRNA polyadenylation; F:mRNA binding; F:hydrolase activity; C:mRNA cleavage factor complex			IPR016706 (PIRSF); G3DSA:3.90.79.10 (GENE3D); IPR016706 (PFAM); mobidb-lite (MOBIDB_LITE); PTHR13047:SF1 (PANTHER); IPR016706 (PANTHER); IPR015797 (SUPERFAMILY)	P:GO:0006378; F:GO:0003729; F:GO:0016787; C:GO:0005849	P:mRNA polyadenylation; F:mRNA binding; F:hydrolase activity; C:mRNA cleavage factor complex
Fraxinus_pennsylvanica_120313_comp44826_c0_seq1	30.5695	1.77234	0.428172	4.84e-07	5.11e-05	---NA---	355									no IPS match	no IPS match	no IPS match
Fraxinus_pennsylvanica_120313_comp44839_c0_seq1	32.1989	3.88373	0.814323	5.06e-09	1.28e-06	XP_022869534.1RING-H2 finger protein ATL33-like	668	20	1.40367e-88	62.05	3	P:GO:0016567; C:GO:0016020; C:GO:0016021	P:protein ubiquitination; C:membrane; C:integral component of membrane			IPR013083 (G3DSA:3.30.40.GENE3D); IPR001841 (PFAM); mobidb-lite (MOBIDB_LITE); PTHR45676 (PANTHER); PTHR45676:SF25 (PANTHER); IPR001841 (PROSITE_PROFILES); cd16461 (CDD); SSF57850 (SUPERFAMILY)	no GO terms	no GO terms
Fraxinus_pennsylvanica_120313_comp44842_c0_seq1	4.06041	1.39379	0.924552	0.000858313	0.0155892	---NA---	274									no IPS match	no IPS match	no IPS match
Fraxinus_pennsylvanica_120313_comp44858_c0_seq1	93.9448	1.53239	0.570837	7.58e-05	0.00254487	XP_022749716.1uncharacterized protein LOC111299054	1280	20	2.59253e-108	75.41	1	F:GO:0036361	F:racemase activity, acting on amino acids and derivatives			IPR015942 (PFAM); G3DSA:3.40.50.1860 (GENE3D); G3DSA:3.40.50.1860 (GENE3D); mobidb-lite (MOBIDB_LITE); mobidb-lite (MOBIDB_LITE); PTHR21198 (PANTHER); PTHR21198:SF9 (PANTHER); IPR001920 (SUPERFAMILY); IPR001920 (SUPERFAMILY)	P:GO:0006807; F:GO:0016855; F:GO:0036361	P:nitrogen compound metabolic process; F:racemase and epimerase activity, acting on amino acids and derivatives; F:racemase activity, acting on amino acids and derivatives
Fraxinus_pennsylvanica_120313_comp44863_c0_seq1	39.2127	1.17651	0.541044	0.000534692	0.0110671	XP_022843389.1probable calcium-binding protein CML30	870	20	1.55191e-86	57.96	3	F:GO:0005509; C:GO:0016020; C:GO:0016021	F:calcium ion binding; C:membrane; C:integral component of membrane			IPR002048 (PFAM); G3DSA:1.10.238.10 (GENE3D); IPR039647 (PANTHER); PTHR10891:SF807 (PANTHER); IPR018247 (PROSITE_PATTERNS); IPR018247 (PROSITE_PATTERNS); IPR002048 (PROSITE_PROFILES); IPR002048 (PROSITE_PROFILES); IPR002048 (CDD); IPR011992 (SUPERFAMILY)	F:GO:0005509	F:calcium ion binding
Fraxinus_pennsylvanica_120313_comp44868_c0_seq1	67.593	1.67369	0.59547	3.91e-05	0.00156118	XP_022860115.1LOB domain-containing protein 38-like	743	20	1.59694e-90	73.47						IPR004883 (PFAM); mobidb-lite (MOBIDB_LITE); PTHR31304:SF1 (PANTHER); PTHR31304 (PANTHER); IPR004883 (PROSITE_PROFILES)	no GO terms	no GO terms
Fraxinus_pennsylvanica_120313_comp44896_c0_seq2	201.057	-1.40576	0.382933	6.82e-06	0.000407259	XP_022842721.1uncharacterized protein LOC111366238 isoform X2	396	20	2.44868e-63	68.87						mobidb-lite (MOBIDB_LITE); PTHR33356 (PANTHER); PTHR33356:SF5 (PANTHER)	no GO terms	no GO terms
Fraxinus_pennsylvanica_120313_comp44903_c0_seq1	8.3452	1.84026	0.904871	0.000135397	0.00396454	---NA---	426									no IPS match	no IPS match	no IPS match
Fraxinus_pennsylvanica_120313_comp44939_c0_seq1	163.412	-1.11979	0.421755	0.000189806	0.00509623	---NA---	691									no IPS match	no IPS match	no IPS match
Fraxinus_pennsylvanica_120313_comp44947_c0_seq1	94.5159	-1.22636	0.541751	0.000395231	0.00885786	XP_022895900.1transcription factor bHLH149-like	715	20	8.43888e-116	74.11	1	F:GO:0046983	F:protein dimerization activity			mobidb-lite (MOBIDB_LITE); mobidb-lite (MOBIDB_LITE); mobidb-lite (MOBIDB_LITE); PTHR33124 (PANTHER); PTHR33124:SF41 (PANTHER); IPR036638 (SUPERFAMILY)	F:GO:0046983	F:protein dimerization activity
Fraxinus_pennsylvanica_120313_comp44959_c0_seq1	416.059	-1.55799	0.516469	3.2e-05	0.00133577	XP_022895382.1oligopeptide transporter 4-like	977	20	2.46518e-139	88.29	2	P:GO:0055085; C:GO:0016021	P:transmembrane transport; C:integral component of membrane			IPR004813 (PFAM); IPR004813 (TIGRFAM); PTHR22601 (PANTHER); PTHR22601:SF66 (PANTHER)	P:GO:0055085	P:transmembrane transport
Fraxinus_pennsylvanica_120313_comp44979_c0_seq1	61.5892	3.61814	0.856029	4.01e-08	6.95e-06	---NA---	1210									no IPS match	no IPS match	no IPS match
Fraxinus_pennsylvanica_120313_comp44982_c0_seq1	42.7495	2.19206	1.07765	7.27e-05	0.00246583	XP_027190810.1formin-like protein 20 isoform X1	1551	20	1.11802e-31	51.76	3	P:GO:0015074; F:GO:0003676; C:GO:0000943	P:DNA integration; F:nucleic acid binding; C:retrotransposon nucleocapsid			no IPS match	no IPS match	no IPS match
Fraxinus_pennsylvanica_120313_comp45000_c0_seq1	83.9946	2.44638	1.2436	5.97e-05	0.00213217	XP_022853896.1WAT1-related protein At5g07050-like	700	20	1.52119e-85	82.56	4	P:GO:0055085; F:GO:0022857; C:GO:0005886; C:GO:0016021	P:transmembrane transport; F:transmembrane transporter activity; C:plasma membrane; C:integral component of membrane			IPR030184 (PANTHER); PTHR31218:SF234 (PANTHER); SSF103481 (SUPERFAMILY)	F:GO:0022857; C:GO:0016021	F:transmembrane transporter activity; C:integral component of membrane
Fraxinus_pennsylvanica_120313_comp45007_c0_seq2	10.5601	-1.5732	1.64418	0.000771754	0.0144439	XP_022882409.1putative clathrin assembly protein At5g35200	216	20	2.84293e-14	97.21	6	P:GO:0048268; P:GO:0055114; F:GO:0005545; F:GO:0030276; F:GO:0032440; C:GO:0030136	P:clathrin coat assembly; P:obsolete oxidation-reduction process; F:1-phosphatidylinositol binding; F:clathrin binding; F:2-alkenal reductase [NAD(P)+] activity; C:clathrin-coated vesicle	EC:1.3.1.74	2-alkenal reductase (NAD(P)(+))	PTHR22951 (PANTHER); PTHR22951:SF32 (PANTHER)	no GO terms	no GO terms
Fraxinus_pennsylvanica_120313_comp45008_c0_seq1	43.2319	1.54777	0.290258	4.73e-09	1.24e-06	XP_023904119.1probable aldo-keto reductase 1 isoform X2	474	20	1.39543e-46	88.49	2	P:GO:0055114; F:GO:0016491	P:obsolete oxidation-reduction process; F:oxidoreductase activity			IPR036812 (G3DSA:3.20.20.GENE3D); IPR023210 (PFAM); PTHR43625:SF38 (PANTHER); PTHR43625 (PANTHER); IPR036812 (SUPERFAMILY)	no GO terms	no GO terms
Fraxinus_pennsylvanica_120313_comp45021_c0_seq1	20.4311	1.12872	0.939085	0.00238704	0.032451	XP_002302791.1protein NIM1-INTERACTING 1	479	13	4.66774e-39	56.53	1	P:GO:0010112	P:regulation of systemic acquired resistance			IPR031425 (PFAM); mobidb-lite (MOBIDB_LITE); IPR031425 (PANTHER); PTHR33669:SF1 (PANTHER)	P:GO:0010112	P:regulation of systemic acquired resistance
Fraxinus_pennsylvanica_120313_comp45056_c0_seq1	57.8293	-1.32734	0.352211	5.52e-06	0.000349625	XP_022847950.1CBL-interacting serine/threonine-protein kinase 23-like isoform X2	301	20	8.01522e-62	94.85	4	P:GO:0006468; P:GO:0007165; F:GO:0004674; F:GO:0005524	P:protein phosphorylation; P:signal transduction; F:protein serine/threonine kinase activity; F:ATP binding	EC:2.7.11	Transferring phosphorus-containing groups	G3DSA:1.10.510.10 (GENE3D); PTHR43895:SF65 (PANTHER); PTHR43895 (PANTHER); IPR000719 (PROSITE_PROFILES); IPR011009 (SUPERFAMILY)	P:GO:0006468; F:GO:0004672; F:GO:0005524	P:protein phosphorylation; F:protein kinase activity; F:ATP binding
Fraxinus_pennsylvanica_120313_comp45161_c0_seq2	48.4705	1.14945	0.46339	0.000282338	0.00688014	XP_022863792.1phosphatidylinositol 4-phosphate 5-kinase 7-like	474	20	1.24964e-57	94.24	3	P:GO:0046854; F:GO:0005524; F:GO:0016308	P:phosphatidylinositol phosphorylation; F:ATP binding; F:1-phosphatidylinositol-4-phosphate 5-kinase activity	EC:2.7.1.68	1-phosphatidylinositol-4-phosphate 5-kinase	IPR002498 (PFAM); IPR027483 (G3DSA:3.30.810.GENE3D); IPR023610 (PANTHER); PTHR23086:SF104 (PANTHER); IPR002498 (PROSITE_PROFILES); SSF56104 (SUPERFAMILY)	P:GO:0046488; F:GO:0016307	P:phosphatidylinositol metabolic process; F:phosphatidylinositol phosphate kinase activity
Fraxinus_pennsylvanica_120313_comp45188_c0_seq1	1378.77	1.05939	0.398923	0.000204124	0.00536441	XP_022863019.1probable E3 ubiquitin-protein ligase RZFP34	2176	20	0	82.22	1	F:GO:0008270	F:zinc ion binding			IPR013083 (G3DSA:3.30.40.GENE3D); G3DSA:2.20.28.10 (GENE3D); IPR008913 (PFAM); IPR001841 (PFAM); IPR039512 (PFAM); mobidb-lite (MOBIDB_LITE); mobidb-lite (MOBIDB_LITE); PTHR21319:SF36 (PANTHER); PTHR21319 (PANTHER); IPR001841 (PROSITE_PROFILES); IPR008913 (PROSITE_PROFILES); IPR017921 (PROSITE_PROFILES); SSF57850 (SUPERFAMILY); IPR037275 (SUPERFAMILY); IPR037274 (SUPERFAMILY)	F:GO:0008270	F:zinc ion binding
Fraxinus_pennsylvanica_120313_comp45244_c0_seq2	29.7178	-1.60724	0.395	1.09e-06	9.87e-05	XP_022883414.1growth-regulating factor 1-like	402	20	1.02768e-41	63.34	5	P:GO:0006351; P:GO:0006355; P:GO:0032502; F:GO:0005524; C:GO:0005634	P:transcription, DNA-templated; P:regulation of transcription, DNA-templated; P:developmental process; F:ATP binding; C:nucleus			mobidb-lite (MOBIDB_LITE); IPR031137 (PANTHER); PTHR31602:SF51 (PANTHER)	P:GO:0006351; P:GO:0032502; C:GO:0005634	P:transcription, DNA-templated; P:developmental process; C:nucleus
Fraxinus_pennsylvanica_120313_comp45273_c0_seq1	34465.6	-1.43353	0.310781	1.9e-07	2.41e-05	XP_022878079.1protein E6-like	1089	20	3.94796e-82	62.57						mobidb-lite (MOBIDB_LITE); mobidb-lite (MOBIDB_LITE); mobidb-lite (MOBIDB_LITE); IPR040290 (PANTHER); PTHR35274:SF2 (PANTHER)	no GO terms	no GO terms
Fraxinus_pennsylvanica_120313_comp45281_c0_seq1	11.32	1.45401	1.35228	0.00102418	0.0176621	XP_022878201.1ethylene-responsive transcription factor ERF113-like	601	20	2.10998e-45	58.83	4	P:GO:0006355; F:GO:0003677; F:GO:0003700; C:GO:0005634	P:regulation of transcription, DNA-templated; F:DNA binding; F:DNA-binding transcription factor activity; C:nucleus			mobidb-lite (MOBIDB_LITE); mobidb-lite (MOBIDB_LITE); mobidb-lite (MOBIDB_LITE); mobidb-lite (MOBIDB_LITE)	no GO terms	no GO terms
Fraxinus_pennsylvanica_120313_comp45284_c0_seq1	23.1426	-1.01055	0.835678	0.00355414	0.0430413	---NA---	524									mobidb-lite (MOBIDB_LITE); mobidb-lite (MOBIDB_LITE); mobidb-lite (MOBIDB_LITE); mobidb-lite (MOBIDB_LITE)	no GO terms	no GO terms
Fraxinus_pennsylvanica_120313_comp45305_c0_seq1	54.0672	-1.66741	0.574996	3.2e-05	0.00133763	---NA---	355									no IPS match	no IPS match	no IPS match
Fraxinus_pennsylvanica_120313_comp45316_c0_seq1	11.1203	1.71556	1.38385	0.000542727	0.0111607	XP_022887649.1cysteine-rich receptor-like protein kinase 2	753	20	1.07186e-92	78.45	1	C:GO:0016020	C:membrane			IPR038408 (G3DSA:3.30.430.GENE3D); IPR002902 (PFAM); PTHR32080 (PANTHER); PTHR32080:SF11 (PANTHER); IPR002902 (PROSITE_PROFILES)	no GO terms	no GO terms
Fraxinus_pennsylvanica_120313_comp45318_c0_seq1	1542.28	-1.62986	0.385259	5.5e-07	5.68e-05	XP_022881238.1elicitor-responsive protein 3-like	754	20	8.33107e-97	83.47	2	P:GO:0006952; C:GO:0005737	P:defense response; C:cytoplasm			IPR035892 (G3DSA:2.60.40.GENE3D); IPR000008 (PFAM); PTHR46502:SF5 (PANTHER); PTHR46502 (PANTHER); IPR000008 (PROSITE_PROFILES); SSF49562 (SUPERFAMILY)	no GO terms	no GO terms
Fraxinus_pennsylvanica_120313_comp45363_c0_seq1	506.123	1.45309	0.575296	0.000131468	0.00387747	---NA---	374									no IPS match	no IPS match	no IPS match
Fraxinus_pennsylvanica_120313_comp45377_c0_seq1	43.4494	-1.16759	0.372502	4.71e-05	0.00179378	XP_012849288.1 origin recognition complex subunit 1	435	20	1.22352e-40	77.43						mobidb-lite (MOBIDB_LITE); mobidb-lite (MOBIDB_LITE); PTHR34572:SF4 (PANTHER); PTHR34572 (PANTHER)	no GO terms	no GO terms
Fraxinus_pennsylvanica_120313_comp45399_c0_seq1	142.318	-1.61388	0.476132	9.97e-06	0.000543115	XP_022894724.1uncharacterized protein LOC111409060 isoform X1	269	5	6.01548e-19	86.91						Coil (COILS)	no GO terms	no GO terms
Fraxinus_pennsylvanica_120313_comp45407_c0_seq1	68.3286	1.70054	0.409845	5.98e-07	6.11e-05	---NA---	405									no IPS match	no IPS match	no IPS match
Fraxinus_pennsylvanica_120313_comp45413_c0_seq2	583.444	1.14859	0.804825	0.00190719	0.0276679	XP_022869705.1protein PHLOEM PROTEIN 2-LIKE A1-like	1130	20	7.20958e-139	73.12						IPR025886 (PFAM); mobidb-lite (MOBIDB_LITE); mobidb-lite (MOBIDB_LITE); PTHR32278 (PANTHER); PTHR32278:SF42 (PANTHER)	no GO terms	no GO terms
Fraxinus_pennsylvanica_120313_comp45438_c0_seq1	510.05	-1.98863	0.353423	1.39e-10	7.55e-08	XP_022887183.1receptor-like kinase TMK4	861	20	1.52246e-137	92.28	6	P:GO:0006468; P:GO:0007178; F:GO:0004675; F:GO:0005524; C:GO:0005886; C:GO:0016021	P:protein phosphorylation; P:transmembrane receptor protein serine/threonine kinase signaling pathway; F:transmembrane receptor protein serine/threonine kinase activity; F:ATP binding; C:plasma membrane; C:integral component of membrane	EC:2.7.11	Transferring phosphorus-containing groups	G3DSA:1.10.510.10 (GENE3D); IPR000719 (PFAM); mobidb-lite (MOBIDB_LITE); mobidb-lite (MOBIDB_LITE); PTHR27001 (PANTHER); PTHR27001:SF843 (PANTHER); IPR000719 (PROSITE_PROFILES); IPR011009 (SUPERFAMILY)	P:GO:0006468; F:GO:0004672; F:GO:0005524	P:protein phosphorylation; F:protein kinase activity; F:ATP binding
Fraxinus_pennsylvanica_120313_comp45459_c0_seq1	8.18256	1.58875	0.805034	0.000266953	0.00661142	XP_022853625.1LOB domain-containing protein 20	559	20	1.32067e-83	81.57	2	P:GO:0009753; P:GO:0050789	P:response to jasmonic acid; P:regulation of biological process			IPR004883 (PFAM); mobidb-lite (MOBIDB_LITE); PTHR31529:SF12 (PANTHER); PTHR31529 (PANTHER); IPR004883 (PROSITE_PROFILES)	no GO terms	no GO terms
Fraxinus_pennsylvanica_120313_comp45492_c0_seq1	11.3917	1.45804	1.14076	0.000913271	0.0163151	XP_022842692.1probable alpha-mannosidase At5g13980	547	20	1.82772e-75	92.4	4	P:GO:0006013; F:GO:0004559; F:GO:0030246; F:GO:0046872	P:mannose metabolic process; F:alpha-mannosidase activity; F:carbohydrate binding; F:metal ion binding	EC:3.2.1.24	Alpha-mannosidase	IPR000602 (PFAM); IPR027291 (G3DSA:3.20.110.GENE3D); PTHR11607 (PANTHER); PTHR11607:SF18 (PANTHER); IPR011330 (SUPERFAMILY)	P:GO:0005975; P:GO:0006013; F:GO:0003824; F:GO:0004559	P:carbohydrate metabolic process; P:mannose metabolic process; F:catalytic activity; F:alpha-mannosidase activity
Fraxinus_pennsylvanica_120313_comp45494_c0_seq1	19.8287	1.31614	0.369116	1.09e-05	0.000583108	XP_024991193.1nudix hydrolase 1-like	817	20	1.36831e-68	82	1	F:GO:0016462	F:pyrophosphatase activity			IPR020476 (PRINTS); IPR000086 (PFAM); G3DSA:3.90.79.10 (GENE3D); PTHR16099 (PANTHER); IPR020084 (PROSITE_PATTERNS); IPR000086 (PROSITE_PROFILES); cd04678 (CDD); IPR015797 (SUPERFAMILY)	F:GO:0016787	F:hydrolase activity
Fraxinus_pennsylvanica_120313_comp45501_c0_seq1	78.3125	1.01505	0.238575	7.79e-07	7.57e-05	XP_022893502.1TOM1-like protein 6	368	1	5.59013e-15	67.72						mobidb-lite (MOBIDB_LITE); mobidb-lite (MOBIDB_LITE); mobidb-lite (MOBIDB_LITE); mobidb-lite (MOBIDB_LITE)	no GO terms	no GO terms
Fraxinus_pennsylvanica_120313_comp45522_c0_seq1	18.6372	1.12613	0.644556	0.00135176	0.0216385	---NA---	239									no IPS match	no IPS match	no IPS match
Fraxinus_pennsylvanica_120313_comp45528_c0_seq1	13.3462	2.28134	0.78002	7.12e-06	0.000421502	---NA---	356									no IPS match	no IPS match	no IPS match
Fraxinus_pennsylvanica_120313_comp45571_c0_seq1	9169.44	1.35629	0.598478	0.000286579	0.00695742	XP_022865276.1metallothionein-like protein type 2	319	2	0.000271127	100						no IPS match	no IPS match	no IPS match
Fraxinus_pennsylvanica_120313_comp45576_c0_seq1	2007.62	1.49044	0.635741	0.000173888	0.00475801	XP_022869127.1NADP-dependent D-sorbitol-6-phosphate dehydrogenase-like	1139	20	0	86.47	2	P:GO:0055114; F:GO:0047641	P:obsolete oxidation-reduction process; F:aldose-6-phosphate reductase (NADPH) activity	EC:1.1.1.200	Aldose-6-phosphate reductase (NADPH)	Coil (COILS); IPR020471 (PRINTS); IPR020471 (PIRSF); IPR036812 (G3DSA:3.20.20.GENE3D); IPR023210 (PFAM); PTHR11732:SF441 (PANTHER); IPR020471 (PANTHER); IPR018170 (PROSITE_PATTERNS); IPR018170 (PROSITE_PATTERNS); IPR018170 (PROSITE_PATTERNS); IPR023210 (CDD); IPR036812 (SUPERFAMILY)	P:GO:0055114; F:GO:0016491	P:obsolete oxidation-reduction process; F:oxidoreductase activity
Fraxinus_pennsylvanica_120313_comp45604_c0_seq1	25.1902	1.20529	1.06459	0.00193431	0.0279607	XP_022861086.1uncharacterized protein At5g19025	1369	20	1.40525e-127	75.71	1	C:GO:0016020	C:membrane			PTHR46996 (PANTHER); PTHR46996:SF4 (PANTHER)	no GO terms	no GO terms
Fraxinus_pennsylvanica_120313_comp45605_c0_seq1	138.831	1.07601	0.578025	0.00127384	0.0207486	XP_022867211.1putative disease resistance protein At1g50180	307	20	1.48612e-57	76.92	1	F:GO:0043531	F:ADP binding			IPR002182 (PFAM); PTHR23155 (PANTHER); PTHR23155:SF933 (PANTHER); IPR027417 (SUPERFAMILY)	F:GO:0043531	F:ADP binding
Fraxinus_pennsylvanica_120313_comp45609_c0_seq1	469.331	-1.5842	0.422746	3.56e-06	0.000248035	XP_022889889.1short-chain dehydrogenase TIC 32, chloroplastic-like	1048	20	0	89.58						IPR002347 (PRINTS); IPR002347 (PRINTS); G3DSA:3.40.50.720 (GENE3D); IPR002347 (PFAM); PTHR24320 (PANTHER); PTHR24320:SF198 (PANTHER); cd05327 (CDD); IPR036291 (SUPERFAMILY)	no GO terms	no GO terms
Fraxinus_pennsylvanica_120313_comp45610_c0_seq1	97.4986	1.32771	0.587044	0.000310781	0.00738168	---NA---	307									no IPS match	no IPS match	no IPS match
Fraxinus_pennsylvanica_120313_comp45612_c0_seq3	265.122	1.10968	0.312411	1.26e-05	0.000653579	XP_012843016.1 protein ABIL2-like	1543	20	3.42976e-89	67.41						mobidb-lite (MOBIDB_LITE); mobidb-lite (MOBIDB_LITE); mobidb-lite (MOBIDB_LITE); mobidb-lite (MOBIDB_LITE); mobidb-lite (MOBIDB_LITE); PTHR10460:SF34 (PANTHER); IPR028457 (PANTHER)	no GO terms	no GO terms
Fraxinus_pennsylvanica_120313_comp45615_c0_seq1	58.2884	-1.42597	0.393503	7.65e-06	0.00044319	---NA---	496									no IPS match	no IPS match	no IPS match
Fraxinus_pennsylvanica_120313_comp45617_c0_seq1	8216.66	1.42352	0.604976	0.000203081	0.00534467	XP_022849681.1catalase isozyme 3-like	1777	20	0	94.34	7	P:GO:0006979; P:GO:0042744; P:GO:0055114; P:GO:0098869; F:GO:0004096; F:GO:0020037; F:GO:0046872	P:response to oxidative stress; P:hydrogen peroxide catabolic process; P:obsolete oxidation-reduction process; P:cellular oxidant detoxification; F:catalase activity; F:heme binding; F:metal ion binding	EC:1.11.1.7; EC:1.11.1.6	Peroxidase; Catalase	IPR018028 (PRINTS); IPR024711 (PIRSF); IPR011614 (PFAM); IPR010582 (PFAM); IPR037060 (G3DSA:2.40.180.GENE3D); PTHR11465:SF37 (PANTHER); IPR018028 (PANTHER); IPR024708 (PROSITE_PATTERNS); IPR002226 (PROSITE_PATTERNS); IPR018028 (PROSITE_PROFILES); cd08154 (CDD); IPR020835 (SUPERFAMILY)	P:GO:0006979; P:GO:0055114; F:GO:0004096; F:GO:0020037	P:response to oxidative stress; P:obsolete oxidation-reduction process; F:catalase activity; F:heme binding
Fraxinus_pennsylvanica_120313_comp45622_c0_seq1	21.538	1.61945	1.38887	0.000689913	0.0132935	XP_022857023.1stem-specific protein TSJT1-like isoform X2	1150	20	4.83732e-166	82						IPR024286 (PFAM); IPR029055 (G3DSA:3.60.20.GENE3D); PTHR45952:SF4 (PANTHER); PTHR45952 (PANTHER); IPR029055 (SUPERFAMILY)	no GO terms	no GO terms
Fraxinus_pennsylvanica_120313_comp45657_c0_seq2	42.451	8.23183	1.94164	1.1e-08	2.37e-06	XP_002525821.1metallothionein-like protein type 3	410	20	3.38401e-21	74.67	1	F:GO:0046872	F:metal ion binding			no IPS match	no IPS match	no IPS match
Fraxinus_pennsylvanica_120313_comp45661_c0_seq1	15.0443	2.15304	1.39979	0.000185705	0.00502118	XP_022848503.1receptor-like protein kinase HSL1	371	20	6.30634e-24	73.27	4	P:GO:0016310; F:GO:0000166; F:GO:0004672; C:GO:0005886	P:phosphorylation; F:nucleotide binding; F:protein kinase activity; C:plasma membrane			no IPS match	no IPS match	no IPS match
Fraxinus_pennsylvanica_120313_comp45678_c0_seq1	156.937	1.92817	0.652384	1.39e-05	0.000708893	XP_027094130.1FCS-Like Zinc finger 5-like isoform X1	827	20	1.29308e-68	69.65						IPR007650 (PFAM); PTHR33059:SF4 (PANTHER); PTHR33059 (PANTHER); IPR007650 (PROSITE_PROFILES)	no GO terms	no GO terms
Fraxinus_pennsylvanica_120313_comp45707_c0_seq1	31.8343	1.87599	0.776227	5.79e-05	0.00208507	XP_022844225.1uncharacterized protein LOC111367528	736	20	4.71698e-128	72.68						IPR035892 (G3DSA:2.60.40.GENE3D); PTHR35503:SF2 (PANTHER); PTHR35503 (PANTHER); cd00030 (CDD); SSF49562 (SUPERFAMILY)	no GO terms	no GO terms
Fraxinus_pennsylvanica_120313_comp45716_c0_seq1	119.625	-1.46768	0.414751	9.17e-06	0.000509156	---NA---	318									no IPS match	no IPS match	no IPS match
Fraxinus_pennsylvanica_120313_comp45731_c0_seq1	59.9693	1.83573	0.57579	9.43e-06	0.000519443	XP_022883567.1uncharacterized protein LOC111400383	225	1	3.33324e-06	92.98						mobidb-lite (MOBIDB_LITE); mobidb-lite (MOBIDB_LITE)	no GO terms	no GO terms
Fraxinus_pennsylvanica_120313_comp45732_c0_seq2	38.3517	1.15202	0.463379	0.000277267	0.00679024	XP_022852256.1protein NRT1/ PTR FAMILY 5.10-like	319	20	4.74542e-64	89.41	4	P:GO:0006857; P:GO:0055085; F:GO:0022857; C:GO:0016021	P:oligopeptide transport; P:transmembrane transport; F:transmembrane transporter activity; C:integral component of membrane			IPR000109 (PFAM); G3DSA:1.20.1250.20 (GENE3D); IPR000109 (PANTHER); PTHR11654:SF420 (PANTHER)	P:GO:0055085; F:GO:0022857; C:GO:0016020	P:transmembrane transport; F:transmembrane transporter activity; C:membrane
Fraxinus_pennsylvanica_120313_comp45737_c0_seq1	6.25642	1.07696	1.0267	0.00291457	0.0372938	XP_022856224.1E3 ubiquitin-protein ligase ATL6-like	358	2	9.64993e-09	91.66						PTHR14155:SF263 (PANTHER); PTHR14155 (PANTHER)	no GO terms	no GO terms
Fraxinus_pennsylvanica_120313_comp45739_c0_seq1	60.8085	-1.25912	0.265802	1.28e-07	1.79e-05	XP_022895801.1uncharacterized protein LOC111409920 isoform X2	435	20	1.35417e-86	87.41						mobidb-lite (MOBIDB_LITE); mobidb-lite (MOBIDB_LITE); IPR006476 (PANTHER); PTHR31871:SF21 (PANTHER)	no GO terms	no GO terms
Fraxinus_pennsylvanica_120313_comp45739_c1_seq1	16.0412	-1.28037	0.459075	0.0001046	0.00325169	XP_022871424.1uncharacterized protein LOC111390595 isoform X1	206	20	2.01619e-36	94.63						IPR006476 (PANTHER); PTHR31871:SF21 (PANTHER)	no GO terms	no GO terms
Fraxinus_pennsylvanica_120313_comp45752_c1_seq1	52.6504	1.1579	0.670693	0.00127304	0.0207402	XP_027095376.1CLAVATA3/ESR (CLE)-related protein 45	549	20	3.75999e-22	52.59						mobidb-lite (MOBIDB_LITE); PTHR36726:SF4 (PANTHER); IPR038821 (PANTHER)	no GO terms	no GO terms
Fraxinus_pennsylvanica_120313_comp45774_c0_seq1	3817.66	1.63865	0.429844	2.46e-06	0.000184879	---NA---	375									no IPS match	no IPS match	no IPS match
Fraxinus_pennsylvanica_120313_comp45789_c0_seq1	47.2227	1.82406	0.354825	4.28e-09	1.15e-06	---NA---	625									mobidb-lite (MOBIDB_LITE)	no GO terms	no GO terms
Fraxinus_pennsylvanica_120313_comp45800_c0_seq1	19.9631	1.14619	0.68968	0.0014493	0.0227334	---NA---	846									no IPS match	no IPS match	no IPS match
Fraxinus_pennsylvanica_120313_comp45801_c0_seq1	82.5638	4.04423	0.518691	7.52e-17	3.66e-13	---NA---	534									mobidb-lite (MOBIDB_LITE); mobidb-lite (MOBIDB_LITE); PTHR35420 (PANTHER)	no GO terms	no GO terms
Fraxinus_pennsylvanica_120313_comp45821_c0_seq1	141.339	-1.07145	0.457397	0.000452163	0.00978048	XP_022888995.1probably inactive leucine-rich repeat receptor-like protein kinase IMK2	531	20	5.92283e-96	90.35	8	P:GO:0006468; P:GO:0055114; F:GO:0004672; F:GO:0005524; F:GO:0032440; C:GO:0005886; C:GO:0009506; C:GO:0016021	P:protein phosphorylation; P:obsolete oxidation-reduction process; F:protein kinase activity; F:ATP binding; F:2-alkenal reductase [NAD(P)+] activity; C:plasma membrane; C:plasmodesma; C:integral component of membrane	EC:1.3.1.74	2-alkenal reductase (NAD(P)(+))	IPR032675 (G3DSA:3.80.10.GENE3D); IPR025875 (PFAM); PTHR27008 (PANTHER); PTHR27008:SF257 (PANTHER); SSF52058 (SUPERFAMILY)	no GO terms	no GO terms
Fraxinus_pennsylvanica_120313_comp45829_c0_seq1	1427.99	-1.64791	0.420917	1.67e-06	0.000136748	XP_022882781.1probable pectate lyase 18	312	3	4.43198e-06	90.28	4	P:GO:0045490; F:GO:0016829; F:GO:0030570; F:GO:0046872	P:pectin catabolic process; F:lyase activity; F:pectate lyase activity; F:metal ion binding			no IPS match	no IPS match	no IPS match
Fraxinus_pennsylvanica_120313_comp45873_c0_seq1	103.225	1.54657	0.627718	0.00011798	0.0035545	---NA---	245									no IPS match	no IPS match	no IPS match
Fraxinus_pennsylvanica_120313_comp45915_c0_seq1	52.2744	-1.36078	0.818023	0.000774575	0.0144782	XP_022895429.1uncharacterized protein At5g65660-like	540	20	3.16696e-48	75.09	1	C:GO:0016021	C:integral component of membrane			PTHR34291:SF6 (PANTHER); IPR037699 (PANTHER)	no GO terms	no GO terms
Fraxinus_pennsylvanica_120313_comp45915_c0_seq2	4.62884	-1.25092	1.50959	0.0015056	0.0233823	XP_022895429.1uncharacterized protein At5g65660-like	294	20	6.48941e-18	70.36	1	C:GO:0016020	C:membrane			IPR037699 (PANTHER)	no GO terms	no GO terms
Fraxinus_pennsylvanica_120313_comp45918_c0_seq2	197.433	2.2372	0.382347	1.24e-11	1.08e-08	XP_022880249.1zinc finger protein CONSTANS-LIKE 12-like isoform X1	1069	20	3.87517e-121	83.75	1	F:GO:0008270	F:zinc ion binding			IPR000315 (PFAM); mobidb-lite (MOBIDB_LITE); mobidb-lite (MOBIDB_LITE); PTHR31717:SF43 (PANTHER); PTHR31717 (PANTHER); IPR000315 (PROSITE_PROFILES); IPR000315 (CDD)	F:GO:0008270	F:zinc ion binding
Fraxinus_pennsylvanica_120313_comp45954_c0_seq1	17.7336	1.47513	1.58856	0.000944939	0.0166688	---NA---	224									no IPS match	no IPS match	no IPS match
Fraxinus_pennsylvanica_120313_comp45954_c0_seq2	10.3783	3.33546	2.26775	5.37e-05	0.00197516	---NA---	259									no IPS match	no IPS match	no IPS match
Fraxinus_pennsylvanica_120313_comp45961_c0_seq2	38.049	1.12494	0.496211	0.000488661	0.0103638	XP_022865281.1dof zinc finger protein DOF2.4-like	438	20	9.19431e-66	76.78	2	P:GO:0006355; F:GO:0003677	P:regulation of transcription, DNA-templated; F:DNA binding			IPR003851 (PFAM); mobidb-lite (MOBIDB_LITE); mobidb-lite (MOBIDB_LITE); mobidb-lite (MOBIDB_LITE); PTHR31992 (PANTHER); PTHR31992:SF129 (PANTHER); PD007478 (PRODOM); IPR003851 (PROSITE_PROFILES)	P:GO:0006355; F:GO:0003677	P:regulation of transcription, DNA-templated; F:DNA binding
Fraxinus_pennsylvanica_120313_comp45969_c0_seq2	68.2297	-1.19633	0.579482	0.000636199	0.0125633	XP_022875233.1transcription factor bHLH78-like	373	3	4.5987e-19	89.05						mobidb-lite (MOBIDB_LITE); mobidb-lite (MOBIDB_LITE)	no GO terms	no GO terms
Fraxinus_pennsylvanica_120313_comp45970_c0_seq2	72.6262	1.14308	0.421189	0.000157474	0.00443849	XP_022867556.1scarecrow-like protein 27 isoform X1	809	20	8.63263e-75	63.83						mobidb-lite (MOBIDB_LITE); mobidb-lite (MOBIDB_LITE); mobidb-lite (MOBIDB_LITE)	no GO terms	no GO terms
Fraxinus_pennsylvanica_120313_comp45986_c0_seq1	6.64544	-1.20291	0.772242	0.00139858	0.0221587	XP_012839200.1 zeaxanthin epoxidase, chloroplastic-like	232	20	1.11746e-20	71.88	1	F:GO:0071949	F:FAD binding			PTHR45934 (PANTHER); PTHR45934:SF12 (PANTHER)	no GO terms	no GO terms
Fraxinus_pennsylvanica_120313_comp46000_c0_seq1	9.65131	-1.19087	0.604146	0.000769307	0.0144151	XP_022890436.1aluminum-activated malate transporter 4-like isoform X2	225	20	2.13267e-19	80.53	2	P:GO:0015743; C:GO:0016021	P:malate transport; C:integral component of membrane			IPR020966 (PFAM); PTHR31086:SF64 (PANTHER); PTHR31086 (PANTHER)	P:GO:0015743	P:malate transport
Fraxinus_pennsylvanica_120313_comp46007_c0_seq1	535.648	2.05493	0.490531	1.41e-07	1.92e-05	XP_022872860.1beta-carotene hydroxylase 2, chloroplastic-like	1261	20	4.5519e-161	84.38	5	P:GO:0008610; P:GO:0055114; F:GO:0005506; F:GO:0016491; C:GO:0016021	P:lipid biosynthetic process; P:obsolete oxidation-reduction process; F:iron ion binding; F:oxidoreductase activity; C:integral component of membrane			Coil (COILS); IPR006694 (PFAM); PTHR31899:SF10 (PANTHER); PTHR31899 (PANTHER)	P:GO:0008610; P:GO:0055114; F:GO:0005506; F:GO:0016491	P:lipid biosynthetic process; P:obsolete oxidation-reduction process; F:iron ion binding; F:oxidoreductase activity
Fraxinus_pennsylvanica_120313_comp46011_c0_seq2	7.47267	-1.1904	0.827324	0.00165425	0.0249992	XP_022861504.1ferredoxin--NADP reductase, leaf-type isozyme, chloroplastic isoform X1	317	20	9.57998e-33	90.22	3	P:GO:0055114; F:GO:0004324; C:GO:0098807	P:obsolete oxidation-reduction process; F:ferredoxin-NADP+ reductase activity; C:chloroplast thylakoid membrane protein complex	EC:1.18.1; EC:1.18.1.2	Acting on iron-sulfur proteins as donors; Ferredoxin--NADP(+) reductase	no IPS match	no IPS match	no IPS match
Fraxinus_pennsylvanica_120313_comp46045_c0_seq4	14.452	5.69015	2.43715	3.36e-06	0.000236884	XP_022879496.1O-fucosyltransferase 34-like	2011	20	0	79.61	4	P:GO:0006004; F:GO:0016757; C:GO:0005737; C:GO:0016021	P:fucose metabolic process; F:transferase activity, transferring glycosyl groups; C:cytoplasm; C:integral component of membrane			IPR019378 (PFAM); IPR024709 (PIRSF); PTHR31741 (PANTHER); PTHR31741:SF55 (PANTHER); IPR024709 (CDD)	no GO terms	no GO terms
Fraxinus_pennsylvanica_120313_comp46046_c0_seq1	239.024	-1.88034	0.382532	1.03e-08	2.26e-06	XP_022979134.1actin isoform X2	261	20	3.79452e-56	99.02	3	F:GO:0005524; C:GO:0005737; C:GO:0005856	F:ATP binding; C:cytoplasm; C:cytoskeleton			IPR004000 (PFAM); G3DSA:3.30.420.40 (GENE3D); PTHR11937:SF400 (PANTHER); IPR004000 (PANTHER); SSF53067 (SUPERFAMILY)	no GO terms	no GO terms
Fraxinus_pennsylvanica_120313_comp46046_c0_seq2	535.832	-1.15139	0.324915	1.3e-05	0.000669695	XP_022882916.1actin-97-like	751	20	0	99.56	5	F:GO:0005524; C:GO:0005737; C:GO:0005856; C:GO:0005886; C:GO:0009506	F:ATP binding; C:cytoplasm; C:cytoskeleton; C:plasma membrane; C:plasmodesma			IPR004000 (PRINTS); IPR004000 (PFAM); G3DSA:3.30.420.520 (GENE3D); G3DSA:3.30.420.40 (GENE3D); G3DSA:3.90.640.10 (GENE3D); PTHR11937:SF393 (PANTHER); IPR004000 (PANTHER); IPR020902 (PROSITE_PATTERNS); cd00012 (CDD); SSF53067 (SUPERFAMILY); SSF53067 (SUPERFAMILY)	no GO terms	no GO terms
Fraxinus_pennsylvanica_120313_comp46068_c0_seq1	44.1113	1.41797	0.482296	5.43e-05	0.00198815	XP_024039050.1cryptochrome-1 isoform X2	422	20	6.85367e-07	96.09	2	P:GO:0009785; F:GO:0009882	P:blue light signaling pathway; F:blue light photoreceptor activity			IPR006050 (PFAM); IPR014729 (G3DSA:3.40.50.GENE3D); IPR006050 (PROSITE_PROFILES); IPR036155 (SUPERFAMILY)	no GO terms	no GO terms
Fraxinus_pennsylvanica_120313_comp46086_c0_seq1	23.8293	3.35425	1.38875	1.07e-05	0.000575605	XP_022849953.1probable WRKY transcription factor 28	631	20	2.43103e-90	76.21	1	F:GO:0003677	F:DNA binding			no IPS match	no IPS match	no IPS match
Fraxinus_pennsylvanica_120313_comp46113_c0_seq1	119.102	-1.38814	0.388504	9.6e-06	0.000527383	---NA---	312									no IPS match	no IPS match	no IPS match
Fraxinus_pennsylvanica_120313_comp46146_c0_seq2	27.3845	1.42195	1.05074	0.000935472	0.0165663	XP_022860418.1cytochrome c biogenesis protein CCS1, chloroplastic	710	20	6.19444e-13	86.35	1	C:GO:0016021	C:integral component of membrane			no IPS match	no IPS match	no IPS match
Fraxinus_pennsylvanica_120313_comp46163_c0_seq1	209.073	-1.89923	0.521847	1.92e-06	0.000151903	XP_022887183.1receptor-like kinase TMK4	833	20	2.02819e-166	82.58	4	P:GO:0006468; F:GO:0004674; F:GO:0005524; C:GO:0016021	P:protein phosphorylation; F:protein serine/threonine kinase activity; F:ATP binding; C:integral component of membrane	EC:2.7.11	Transferring phosphorus-containing groups	IPR032675 (G3DSA:3.80.10.GENE3D); IPR032675 (G3DSA:3.80.10.GENE3D); IPR025875 (PFAM); mobidb-lite (MOBIDB_LITE); PTHR27008 (PANTHER); PTHR27008:SF154 (PANTHER); SSF52058 (SUPERFAMILY)	no GO terms	no GO terms
Fraxinus_pennsylvanica_120313_comp46164_c0_seq2	57.1435	1.61297	0.731751	0.000166317	0.00462177	XP_022893055.1homeobox-leucine zipper protein ATHB-7-like	1415	20	2.087e-123	70.6	2	P:GO:0006355; F:GO:0003677	P:regulation of transcription, DNA-templated; F:DNA binding			Coil (COILS); IPR000047 (PRINTS); G3DSA:1.10.10.60 (GENE3D); IPR001356 (PFAM); IPR003106 (PFAM); PTHR24326 (PANTHER); PTHR24326:SF122 (PANTHER); IPR017970 (PROSITE_PATTERNS); IPR001356 (PROSITE_PROFILES); IPR001356 (CDD); IPR009057 (SUPERFAMILY)	P:GO:0006355; F:GO:0003677; F:GO:0003700; F:GO:0043565	P:regulation of transcription, DNA-templated; F:DNA binding; F:DNA-binding transcription factor activity; F:sequence-specific DNA binding
Fraxinus_pennsylvanica_120313_comp46169_c0_seq1	71.8226	-1.04981	0.476208	0.000654276	0.0128232	XP_022894214.1uncharacterized protein LOC111408696	439	20	1.00622e-81	63.02						PTHR35995 (PANTHER); PTHR35995:SF1 (PANTHER)	no GO terms	no GO terms
Fraxinus_pennsylvanica_120313_comp46169_c0_seq2	107.79	-1.96916	0.6442	9.53e-06	0.000524103	XP_022880170.1uncharacterized protein LOC111397459	476	20	1.01031e-79	62.69						IPR008004 (PFAM); PTHR35995 (PANTHER); PTHR35995:SF1 (PANTHER)	no GO terms	no GO terms
Fraxinus_pennsylvanica_120313_comp46179_c0_seq1	28.2381	1.80895	0.714248	5.25e-05	0.00193799	XP_022856224.1E3 ubiquitin-protein ligase ATL6-like	451	2	4.12561e-08	87.04						no IPS match	no IPS match	no IPS match
Fraxinus_pennsylvanica_120313_comp46181_c0_seq2	5.20916	2.77573	1.81929	8.76e-05	0.00283653	---NA---	226									no IPS match	no IPS match	no IPS match
Fraxinus_pennsylvanica_120313_comp46182_c0_seq1	198.873	1.39732	0.483797	6.47e-05	0.0022524	XP_022867211.1putative disease resistance protein At1g50180	328	20	2.00206e-66	85.29	1	F:GO:0043531	F:ADP binding			PTHR23155:SF933 (PANTHER); PTHR23155 (PANTHER)	no GO terms	no GO terms
Fraxinus_pennsylvanica_120313_comp46217_c0_seq1	19.8377	1.21632	0.789995	0.0013718	0.0218427	---NA---	345									no IPS match	no IPS match	no IPS match
Fraxinus_pennsylvanica_120313_comp46259_c0_seq1	287.807	1.10683	0.363261	6.38e-05	0.00223139	XP_012830347.1PREDICTED: uncharacterized protein At4g28440-like	491	20	1.29929e-59	82.61						G3DSA:2.40.50.140 (GENE3D); PTHR31472:SF8 (PANTHER); PTHR31472 (PANTHER); cd04491 (CDD); IPR012340 (SUPERFAMILY)	no GO terms	no GO terms
Fraxinus_pennsylvanica_120313_comp46260_c0_seq1	19.3289	-1.22164	0.574911	0.000530722	0.0110161	XP_022880342.1thermospermine synthase ACAULIS5-like	496	20	2.51107e-107	92.46	3	P:GO:0006596; F:GO:0004766; F:GO:0010487	P:polyamine biosynthetic process; F:spermidine synthase activity; F:thermospermine synthase activity	EC:2.5.1.16; EC:2.5.1.79	Spermidine synthase; Thermospermine synthase	G3DSA:3.40.50.150 (GENE3D); PTHR43317 (PANTHER); PTHR43317:SF7 (PANTHER); IPR030374 (PROSITE_PROFILES)	no GO terms	no GO terms
Fraxinus_pennsylvanica_120313_comp46266_c0_seq1	66.1132	1.86059	0.59983	1.12e-05	0.000596347	XP_022865409.1dehydration-responsive element-binding protein 3-like	735	20	3.65074e-56	74.11	4	P:GO:0006355; F:GO:0003677; F:GO:0003700; C:GO:0005634	P:regulation of transcription, DNA-templated; F:DNA binding; F:DNA-binding transcription factor activity; C:nucleus			IPR036955 (G3DSA:3.30.730.GENE3D); PTHR31985 (PANTHER); PTHR31985:SF104 (PANTHER)	P:GO:0006355; F:GO:0003700	P:regulation of transcription, DNA-templated; F:DNA-binding transcription factor activity
Fraxinus_pennsylvanica_120313_comp46269_c0_seq1	20.7785	1.20603	0.44267	0.000139789	0.00405254	XP_024986631.1NAD(P)H-quinone oxidoreductase subunit T, chloroplastic	876	20	4.89812e-113	84.94	3	C:GO:0009535; C:GO:0010598; C:GO:0016021	C:chloroplast thylakoid membrane; C:NAD(P)H dehydrogenase complex (plastoquinone); C:integral component of membrane			IPR001623 (PRINTS); IPR036869 (G3DSA:1.10.287.GENE3D); IPR001623 (PFAM); PTHR45283 (PANTHER); PTHR45283:SF1 (PANTHER); IPR018253 (PROSITE_PATTERNS); IPR001623 (PROSITE_PROFILES); IPR001623 (CDD); IPR036869 (SUPERFAMILY)	no GO terms	no GO terms
Fraxinus_pennsylvanica_120313_comp46270_c0_seq1	2061.72	-2.15366	0.501587	6.43e-08	1.03e-05	XP_022855025.1pathogenesis-related protein PR-1-like	593	20	5.73525e-103	85.07	1	C:GO:0005615	C:extracellular space			IPR001283 (PRINTS); IPR002413 (PRINTS); IPR014044 (PFAM); IPR035940 (G3DSA:3.40.33.GENE3D); IPR001283 (PANTHER); PTHR10334:SF430 (PANTHER); IPR018244 (PROSITE_PATTERNS); IPR018244 (PROSITE_PATTERNS); IPR034111 (CDD); IPR035940 (SUPERFAMILY)	C:GO:0005576	C:extracellular region
Fraxinus_pennsylvanica_120313_comp46310_c0_seq1	178.329	-1.00616	0.322284	5.24e-05	0.00193767	XP_022856545.1uncharacterized protein LOC111377653	1542	20	0	60.76						mobidb-lite (MOBIDB_LITE); PTHR37238 (PANTHER)	no GO terms	no GO terms
Fraxinus_pennsylvanica_120313_comp46323_c0_seq1	40.665	-1.06776	0.458178	0.000468625	0.0100174	---NA---	263									no IPS match	no IPS match	no IPS match
Fraxinus_pennsylvanica_120313_comp46330_c0_seq1	8856.72	-2.50812	0.59508	3.89e-08	6.79e-06	XP_022854510.1classical arabinogalactan protein 9-like	223	1	0.000163564	100						mobidb-lite (MOBIDB_LITE); mobidb-lite (MOBIDB_LITE)	no GO terms	no GO terms
Fraxinus_pennsylvanica_120313_comp46330_c0_seq2	3796.3	-1.96118	0.77406	3.69e-05	0.00149718	XP_022854510.1classical arabinogalactan protein 9-like	247	1	9.13586e-07	96						mobidb-lite (MOBIDB_LITE); mobidb-lite (MOBIDB_LITE)	no GO terms	no GO terms
Fraxinus_pennsylvanica_120313_comp46335_c0_seq1	37.6341	-1.67489	0.458949	3.78e-06	0.000260907	---NA---	308									no IPS match	no IPS match	no IPS match
Fraxinus_pennsylvanica_120313_comp46336_c0_seq1	161.168	4.60694	3.16423	2.48e-05	0.00110536	XP_022849798.1uncharacterized protein LOC111371872	648	1	1.04507e-41	88.98						mobidb-lite (MOBIDB_LITE); mobidb-lite (MOBIDB_LITE); mobidb-lite (MOBIDB_LITE); mobidb-lite (MOBIDB_LITE)	no GO terms	no GO terms
Fraxinus_pennsylvanica_120313_comp46342_c0_seq1	105.656	-1.58277	0.545364	3.99e-05	0.00158397	XP_022868867.12-hydroxyisoflavanone dehydratase-like	338	20	2.10245e-32	78.46	1	F:GO:0016787	F:hydrolase activity			PTHR23024:SF257 (PANTHER); PTHR23024 (PANTHER)	no GO terms	no GO terms
Fraxinus_pennsylvanica_120313_comp46371_c0_seq2	6.61717	-1.7582	1.07676	0.000313675	0.00742868	---NA---	255									no IPS match	no IPS match	no IPS match
Fraxinus_pennsylvanica_120313_comp46388_c0_seq1	26.5431	-1.30683	0.708454	0.000693236	0.013347	---NA---	699									no IPS match	no IPS match	no IPS match
Fraxinus_pennsylvanica_120313_comp46405_c0_seq1	17.2766	1.85535	1.18614	0.000288363	0.00698079	XP_022896306.1uncharacterized protein LOC111410265	1024	20	3.51269e-130	51.46						mobidb-lite (MOBIDB_LITE); mobidb-lite (MOBIDB_LITE); mobidb-lite (MOBIDB_LITE); PTHR34130 (PANTHER)	no GO terms	no GO terms
Fraxinus_pennsylvanica_120313_comp46429_c0_seq1	49.4519	1.69528	1.10165	0.000406773	0.00905821	XP_022853743.1ABC transporter C family member 10-like	1381	20	0	73.96	3	P:GO:0055085; F:GO:0000166; C:GO:0016020	P:transmembrane transport; F:nucleotide binding; C:membrane			PTHR24223 (PANTHER); PTHR24223:SF392 (PANTHER); IPR036640 (SUPERFAMILY)	F:GO:0005524; C:GO:0016021	F:ATP binding; C:integral component of membrane
Fraxinus_pennsylvanica_120313_comp46447_c0_seq1	234.802	-1.65033	0.595729	4.58e-05	0.0017571	XP_022845176.1UDP-glucuronate:xylan alpha-glucuronosyltransferase 2 isoform X1	1859	20	0	83.98	4	P:GO:0009834; P:GO:0045492; F:GO:0015020; C:GO:0016021	P:plant-type secondary cell wall biogenesis; P:xylan biosynthetic process; F:glucuronosyltransferase activity; C:integral component of membrane	EC:2.4.1.17	Glucuronosyltransferase	IPR002495 (PFAM); IPR029044 (G3DSA:3.90.550.GENE3D); IPR030519 (PTHR11183:PANTHER); PTHR11183 (PANTHER); cd02537 (CDD); IPR029044 (SUPERFAMILY)	P:GO:0009834; P:GO:0045492; F:GO:0015020; F:GO:0016757; C:GO:0005794	P:plant-type secondary cell wall biogenesis; P:xylan biosynthetic process; F:glucuronosyltransferase activity; F:transferase activity, transferring glycosyl groups; C:Golgi apparatus
Fraxinus_pennsylvanica_120313_comp46456_c0_seq1	18.21	1.30155	0.606828	0.000417163	0.00923133	XP_022879397.1ninja-family protein AFP3-like	517	20	1.51164e-66	61.09	3	P:GO:0007165; P:GO:0045892; C:GO:0005634	P:signal transduction; P:negative regulation of transcription, DNA-templated; C:nucleus			mobidb-lite (MOBIDB_LITE); mobidb-lite (MOBIDB_LITE); mobidb-lite (MOBIDB_LITE); IPR031307 (PANTHER); PTHR31413:SF18 (PANTHER)	P:GO:0007165	P:signal transduction
Fraxinus_pennsylvanica_120313_comp46469_c0_seq2	1177.95	-1.38343	0.302044	2.35e-07	2.89e-05	XP_022884003.1protein WVD2-like 7 isoform X3	1057	20	2.15459e-172	61.16						Coil (COILS); mobidb-lite (MOBIDB_LITE); mobidb-lite (MOBIDB_LITE); PTHR47067:SF1 (PANTHER); PTHR47067 (PANTHER)	no GO terms	no GO terms
Fraxinus_pennsylvanica_120313_comp46489_c0_seq1	37.196	1.09968	1.34277	0.00232713	0.0318976	XP_022852968.1isoflavone reductase-like protein	456	20	6.68549e-92	85.91	3	P:GO:0009807; P:GO:0055114; F:GO:0050664	P:lignan biosynthetic process; P:obsolete oxidation-reduction process; F:oxidoreductase activity, acting on NAD(P)H, oxygen as acceptor			G3DSA:3.90.25.10 (GENE3D); IPR008030 (PFAM); PTHR43349:SF41 (PANTHER); PTHR43349 (PANTHER); IPR036291 (SUPERFAMILY)	no GO terms	no GO terms
Fraxinus_pennsylvanica_120313_comp46502_c0_seq2	20.6768	6.69306	2.29311	7.14e-07	7.03e-05	XP_022858053.1zinc finger protein CONSTANS-LIKE 5-like	773	20	4.59733e-62	75.45	2	P:GO:0009909; F:GO:0008270	P:regulation of flower development; F:zinc ion binding			IPR010402 (PFAM); PTHR31319 (PANTHER); PTHR31319:SF53 (PANTHER); IPR010402 (PROSITE_PROFILES)	F:GO:0005515	F:protein binding
Fraxinus_pennsylvanica_120313_comp46502_c0_seq4	62.4994	1.40441	1.11486	0.00105583	0.0180758	XP_022858053.1zinc finger protein CONSTANS-LIKE 5-like	1467	20	0	67.46	3	P:GO:0009909; F:GO:0008270; C:GO:0005634	P:regulation of flower development; F:zinc ion binding; C:nucleus			IPR000315 (PFAM); IPR010402 (PFAM); PTHR31319:SF53 (PANTHER); PTHR31319 (PANTHER); IPR000315 (PROSITE_PROFILES); IPR000315 (PROSITE_PROFILES); IPR010402 (PROSITE_PROFILES); IPR000315 (CDD); IPR000315 (CDD)	F:GO:0005515; F:GO:0008270	F:protein binding; F:zinc ion binding
Fraxinus_pennsylvanica_120313_comp46532_c0_seq1	7.95128	2.40316	0.870299	9.4e-06	0.000518221	XP_022848209.1endonuclease 1	984	20	0	91	4	P:GO:0006308; P:GO:0090305; F:GO:0003676; F:GO:0004519	P:DNA catabolic process; P:nucleic acid phosphodiester bond hydrolysis; F:nucleic acid binding; F:endonuclease activity			IPR003154 (PFAM); IPR008947 (G3DSA:1.10.575.GENE3D); IPR003154 (PANTHER); PTHR33146:SF14 (PANTHER); IPR003154 (CDD); IPR008947 (SUPERFAMILY)	P:GO:0006308; F:GO:0003676; F:GO:0004519; F:GO:0016788	P:DNA catabolic process; F:nucleic acid binding; F:endonuclease activity; F:hydrolase activity, acting on ester bonds
Fraxinus_pennsylvanica_120313_comp46533_c0_seq3	13.1747	1.33216	1.47232	0.00131654	0.0212452	XP_022894460.1probable trehalose-phosphate phosphatase J	1322	20	0	83.27	3	P:GO:0005992; P:GO:0016311; F:GO:0004805	P:trehalose biosynthetic process; P:dephosphorylation; F:trehalose-phosphatase activity	EC:3.1.3.12	Trehalose-phosphatase	G3DSA:3.30.70.1020 (GENE3D); IPR003337 (TIGRFAM); IPR023214 (G3DSA:3.40.50.GENE3D); IPR006379 (TIGRFAM); IPR003337 (PFAM); PTHR43768:SF32 (PANTHER); PTHR43768 (PANTHER); cd01627 (CDD); IPR036412 (SUPERFAMILY)	P:GO:0005992; F:GO:0003824	P:trehalose biosynthetic process; F:catalytic activity
Fraxinus_pennsylvanica_120313_comp46559_c0_seq1	1156.31	1.16243	0.452165	0.000221104	0.00569593	XP_022850510.1isoaspartyl peptidase/L-asparaginase 1	1297	20	0	88.49	5	P:GO:0006508; P:GO:0033345; F:GO:0004067; F:GO:0008798; C:GO:0005829	P:proteolysis; P:asparagine catabolic process via L-aspartate; F:asparaginase activity; F:beta-aspartyl-peptidase activity; C:cytosol	EC:3.5.1.1; EC:3.4.19.5; EC:3.4.19	Asparaginase; Beta-aspartyl-peptidase; Acting on peptide bonds (peptidases)	IPR000246 (PFAM); G3DSA:3.60.20.30 (GENE3D); PTHR10188:SF33 (PANTHER); IPR000246 (PANTHER); cd04701 (CDD); IPR029055 (SUPERFAMILY)	F:GO:0016787	F:hydrolase activity
Fraxinus_pennsylvanica_120313_comp46568_c0_seq1	4.76905	2.41743	1.50385	0.000117854	0.00355388	XP_022857511.1protein CHLOROPLAST IMPORT APPARATUS 2-like	297	20	4.1272e-56	69.84	1	C:GO:0005634	C:nucleus			mobidb-lite (MOBIDB_LITE); mobidb-lite (MOBIDB_LITE); mobidb-lite (MOBIDB_LITE); PTHR31874 (PANTHER); PTHR31874:SF10 (PANTHER)	no GO terms	no GO terms
Fraxinus_pennsylvanica_120313_comp46585_c0_seq1	221.489	-1.0041	0.287387	1.48e-05	0.000745679	XP_022864075.1probable serine/threonine-protein kinase At4g35230	506	20	2.45045e-79	94.86	3	P:GO:0006468; F:GO:0004672; F:GO:0005524	P:protein phosphorylation; F:protein kinase activity; F:ATP binding			IPR011990 (G3DSA:1.25.40.GENE3D); PTHR45863:SF14 (PANTHER); PTHR45863 (PANTHER); IPR011990 (SUPERFAMILY)	F:GO:0005515	F:protein binding
Fraxinus_pennsylvanica_120313_comp46598_c0_seq3	388.29	1.62844	0.578436	4.36e-05	0.00169619	XP_022851902.1CLAVATA3/ESR (CLE)-related protein TDIF-like	644	15	8.06484e-41	62.8	6	P:GO:0010087; P:GO:0010089; F:GO:0033612; C:GO:0016020; C:GO:0016021; C:GO:0048046	P:phloem or xylem histogenesis; P:xylem development; F:receptor serine/threonine kinase binding; C:membrane; C:integral component of membrane; C:apoplast			mobidb-lite (MOBIDB_LITE); mobidb-lite (MOBIDB_LITE); mobidb-lite (MOBIDB_LITE); IPR037495 (PANTHER); PTHR35301:SF1 (PANTHER)	P:GO:0010087; P:GO:0010089; F:GO:0033612	P:phloem or xylem histogenesis; P:xylem development; F:receptor serine/threonine kinase binding
Fraxinus_pennsylvanica_120313_comp46609_c0_seq1	54.8529	1.19571	0.455197	0.000181949	0.00494707	XP_023919900.1uncharacterized protein LOC112031441	380	20	1.43799e-28	96.92	1	P:GO:0071284	P:cellular response to lead ion			IPR007053 (PFAM); G3DSA:3.90.1720.10 (GENE3D); PTHR46137:SF4 (PANTHER); PTHR46137 (PANTHER); IPR038765 (SUPERFAMILY)	no GO terms	no GO terms
Fraxinus_pennsylvanica_120313_comp46617_c0_seq1	569.135	-1.19688	0.365603	3.03e-05	0.00128289	XP_022877777.1zinc transporter 11-like	353	20	1.24427e-67	71.89	3	P:GO:0071577; F:GO:0005385; C:GO:0016020	P:zinc ion transmembrane transport; F:zinc ion transmembrane transporter activity; C:membrane			IPR003689 (PFAM); PTHR11040:SF140 (PANTHER); PTHR11040 (PANTHER)	P:GO:0030001; P:GO:0055085; F:GO:0046873; C:GO:0016020	P:metal ion transport; P:transmembrane transport; F:metal ion transmembrane transporter activity; C:membrane
Fraxinus_pennsylvanica_120313_comp46618_c0_seq1	1121.46	1.13572	0.550281	0.000739111	0.0140197	XP_022854686.1universal stress protein PHOS34-like	992	20	9.20907e-102	89.78						IPR006015 (PRINTS); IPR006016 (PFAM); IPR014729 (G3DSA:3.40.50.GENE3D); PTHR46553 (PANTHER); PTHR46553:SF7 (PANTHER); cd00293 (CDD); SSF52402 (SUPERFAMILY)	no GO terms	no GO terms
Fraxinus_pennsylvanica_120313_comp46624_c0_seq1	5.07968	1.15919	0.938566	0.00213232	0.0299094	---NA---	355									no IPS match	no IPS match	no IPS match
Fraxinus_pennsylvanica_120313_comp46659_c0_seq1	366.831	-2.03692	0.399943	2.1e-09	6.29e-07	XP_022876632.1protein WVD2-like 2 isoform X2	489	20	1.59342e-70	62.77						mobidb-lite (MOBIDB_LITE); mobidb-lite (MOBIDB_LITE); mobidb-lite (MOBIDB_LITE); PTHR46372 (PANTHER); PTHR46372:SF7 (PANTHER)	no GO terms	no GO terms
Fraxinus_pennsylvanica_120313_comp46661_c0_seq1	131.11	-1.02312	0.565509	0.00161505	0.0245959	XP_022895215.1subtilisin-like protease SBT1.9	989	20	0	87.09	2	P:GO:0006508; F:GO:0004252	P:proteolysis; F:serine-type endopeptidase activity	EC:3.4.21	Acting on peptide bonds (peptidases)	IPR015500 (PRINTS); IPR010259 (PFAM); IPR037045 (G3DSA:3.30.70.GENE3D); IPR036852 (G3DSA:3.40.50.GENE3D); IPR000209 (PFAM); PTHR10795:SF614 (PANTHER); PTHR10795 (PANTHER); IPR034197 (CDD); IPR036852 (SUPERFAMILY)	P:GO:0006508; F:GO:0004252	P:proteolysis; F:serine-type endopeptidase activity
Fraxinus_pennsylvanica_120313_comp46696_c0_seq1	34.139	1.18646	0.651694	0.00101092	0.0174954	---NA---	226									no IPS match	no IPS match	no IPS match
Fraxinus_pennsylvanica_120313_comp46718_c0_seq1	19.6568	1.95651	0.854398	6.41e-05	0.00223906	XP_022850506.1serine carboxypeptidase-like 7	328	20	9.88557e-09	79.1	3	P:GO:0006508; F:GO:0004180; F:GO:0004185	P:proteolysis; F:carboxypeptidase activity; F:serine-type carboxypeptidase activity			no IPS match	no IPS match	no IPS match
Fraxinus_pennsylvanica_120313_comp46729_c0_seq1	21.3897	1.30148	0.700018	0.000687702	0.0132737	XP_022891294.1F-box only protein 6-like isoform X1	263	20	1.46178e-35	67.3	3	P:GO:0010305; P:GO:0010928; P:GO:0060776	P:leaf vascular tissue pattern formation; P:regulation of auxin mediated signaling pathway; P:simple leaf morphogenesis			no IPS match	no IPS match	no IPS match
Fraxinus_pennsylvanica_120313_comp46737_c0_seq3	14.5158	20.0531	3.61291	9.41e-09	2.09e-06	---NA---	433									no IPS match	no IPS match	no IPS match
Fraxinus_pennsylvanica_120313_comp46742_c0_seq1	78.5036	1.01036	0.317123	4.25e-05	0.0016606	XP_022879210.1wall-associated receptor kinase-like 20	1095	20	0	92.47	6	P:GO:0006468; F:GO:0004674; F:GO:0005524; F:GO:0030247; C:GO:0005886; C:GO:0016021	P:protein phosphorylation; F:protein serine/threonine kinase activity; F:ATP binding; F:polysaccharide binding; C:plasma membrane; C:integral component of membrane	EC:2.7.11	Transferring phosphorus-containing groups	G3DSA:3.30.200.20 (GENE3D); IPR001245 (PFAM); PIRSF000654 (PIRSF); G3DSA:1.10.510.10 (GENE3D); PTHR27005 (PANTHER); PTHR27005:SF190 (PANTHER); IPR008271 (PROSITE_PATTERNS); IPR000719 (PROSITE_PROFILES); IPR011009 (SUPERFAMILY)	P:GO:0006468; F:GO:0004672; F:GO:0005524	P:protein phosphorylation; F:protein kinase activity; F:ATP binding
Fraxinus_pennsylvanica_120313_comp46779_c0_seq1	93.5198	-1.24113	0.447369	0.000116243	0.00351932	XP_022868867.12-hydroxyisoflavanone dehydratase-like	252	20	6.33003e-47	77.53						IPR029058 (G3DSA:3.40.50.GENE3D); PTHR23024 (PANTHER); PTHR23024:SF436 (PANTHER)	no GO terms	no GO terms
Fraxinus_pennsylvanica_120313_comp46865_c0_seq1	299.128	-1.29351	0.292419	4.89e-07	5.16e-05	XP_022877670.1kinesin-like protein KIN-12F	483	20	3.24731e-67	90.57	4	P:GO:0007018; F:GO:0003777; F:GO:0005524; F:GO:0008017	P:microtubule-based movement; F:microtubule motor activity; F:ATP binding; F:microtubule binding	EC:3.6.1.15	Nucleoside-triphosphate phosphatase	Coil (COILS); Coil (COILS); IPR027640 (PANTHER); PTHR24115:SF829 (PANTHER)	P:GO:0007018; F:GO:0003777	P:microtubule-based movement; F:microtubule motor activity
Fraxinus_pennsylvanica_120313_comp46896_c0_seq1	797.545	1.48217	0.453028	1.95e-05	0.000912729	---NA---	516									no IPS match	no IPS match	no IPS match
Fraxinus_pennsylvanica_120313_comp46909_c0_seq1	41.2649	2.1198	1.68692	0.000269539	0.0066619	XP_022860734.1ethylene-responsive transcription factor ERF113-like isoform X2	723	20	5.18082e-83	67.38	4	P:GO:0006355; F:GO:0003677; F:GO:0003700; C:GO:0005634	P:regulation of transcription, DNA-templated; F:DNA binding; F:DNA-binding transcription factor activity; C:nucleus			mobidb-lite (MOBIDB_LITE); mobidb-lite (MOBIDB_LITE); mobidb-lite (MOBIDB_LITE); mobidb-lite (MOBIDB_LITE)	no GO terms	no GO terms
Fraxinus_pennsylvanica_120313_comp46939_c0_seq1	802.388	-2.35047	0.452972	4e-10	1.73e-07	XP_022855226.1glucan endo-1,3-beta-glucosidase 12-like	612	20	7.02988e-90	79.45	3	P:GO:0005975; F:GO:0004553; C:GO:0046658	P:carbohydrate metabolic process; F:hydrolase activity, hydrolyzing O-glycosyl compounds; C:anchored component of plasma membrane			G3DSA:1.20.58.1040 (GENE3D); IPR012946 (PFAM); mobidb-lite (MOBIDB_LITE); PTHR32227:SF118 (PANTHER); PTHR32227 (PANTHER)	no GO terms	no GO terms
Fraxinus_pennsylvanica_120313_comp46942_c0_seq1	12.0529	-1.73578	1.01376	0.000291249	0.00702507	XP_002517750.1serine carboxypeptidase-like 40	504	20	1.02446e-41	83.83	3	P:GO:0051603; F:GO:0004185; C:GO:0016021	P:proteolysis involved in cellular protein catabolic process; F:serine-type carboxypeptidase activity; C:integral component of membrane	EC:3.4.21; EC:3.4.16	Acting on peptide bonds (peptidases); Acting on peptide bonds (peptidases)	no IPS match	no IPS match	no IPS match
Fraxinus_pennsylvanica_120313_comp46942_c0_seq2	90.946	-1.30146	0.718204	0.000740017	0.0140296	XP_022895936.1serine carboxypeptidase-like 40 isoform X2	412	20	1.80096e-63	89.48	3	P:GO:0051603; F:GO:0004185; C:GO:0016021	P:proteolysis involved in cellular protein catabolic process; F:serine-type carboxypeptidase activity; C:integral component of membrane	EC:3.4.21; EC:3.4.16	Acting on peptide bonds (peptidases); Acting on peptide bonds (peptidases)	IPR001563 (PFAM); G3DSA:3.40.50.11320 (GENE3D); IPR001563 (PANTHER); PTHR11802:SF268 (PANTHER); IPR033124 (PROSITE_PATTERNS); IPR029058 (SUPERFAMILY)	P:GO:0006508; F:GO:0004185	P:proteolysis; F:serine-type carboxypeptidase activity
Fraxinus_pennsylvanica_120313_comp46947_c0_seq2	359.565	1.84159	0.500578	2.03e-06	0.000157577	XP_024956096.1S-adenosylmethionine decarboxylase isoform X1	292	20	1.79708e-12	96.64						IPR012511 (PFAM); PTHR35727 (PANTHER)	no GO terms	no GO terms
Fraxinus_pennsylvanica_120313_comp46963_c0_seq1	276.07	2.20445	0.698251	4.09e-06	0.000276653	XP_022889286.1heavy metal-associated isoprenylated plant protein 3-like	442	20	4.17916e-42	68.38	2	P:GO:0030001; F:GO:0046872	P:metal ion transport; F:metal ion binding			mobidb-lite (MOBIDB_LITE); mobidb-lite (MOBIDB_LITE); PTHR46413:SF14 (PANTHER); PTHR46413 (PANTHER)	no GO terms	no GO terms
Fraxinus_pennsylvanica_120313_comp46999_c0_seq1	152.153	1.07254	0.43899	0.000351348	0.00810039	XP_023879606.1ankyrin repeat and protein kinase domain-containing protein 1-like	603	20	2.03339e-84	71.85	4	P:GO:0016310; F:GO:0016301; C:GO:0016020; C:GO:0016021	P:phosphorylation; F:kinase activity; C:membrane; C:integral component of membrane			IPR036770 (G3DSA:1.25.40.GENE3D); IPR020683 (PFAM); PTHR24177 (PANTHER); PTHR24177:SF151 (PANTHER); IPR002110 (PROSITE_PROFILES); IPR020683 (PROSITE_PROFILES); IPR002110 (PROSITE_PROFILES); IPR020683 (CDD); IPR036770 (SUPERFAMILY)	F:GO:0005515	F:protein binding
Fraxinus_pennsylvanica_120313_comp47005_c0_seq1	25.4321	2.16042	1.01028	6.15e-05	0.00216866	XP_022865688.1uncharacterized protein LOC111385525 isoform X1	460	20	2.55983e-33	69.75						Coil (COILS); mobidb-lite (MOBIDB_LITE); mobidb-lite (MOBIDB_LITE); PTHR33347 (PANTHER); PTHR33347:SF1 (PANTHER)	no GO terms	no GO terms
Fraxinus_pennsylvanica_120313_comp47010_c0_seq1	572.843	-1.20518	0.293455	1.73e-06	0.000140409	XP_022876272.1cyclase-associated protein 1-like	564	20	5.71547e-59	80.14	6	P:GO:0000902; P:GO:0007163; P:GO:0008154; F:GO:0003779; F:GO:0008179; C:GO:0030864	P:cell morphogenesis; P:establishment or maintenance of cell polarity; P:actin polymerization or depolymerization; F:actin binding; F:adenylate cyclase binding; C:cortical actin cytoskeleton			IPR013992 (PFAM); IPR036222 (G3DSA:1.25.40.GENE3D); IPR001837 (PANTHER); PTHR10652:SF14 (PANTHER); IPR018106 (PROSITE_PATTERNS); IPR036222 (SUPERFAMILY)	P:GO:0007010; F:GO:0003779	P:cytoskeleton organization; F:actin binding
Fraxinus_pennsylvanica_120313_comp47059_c0_seq1	2416.54	1.92787	0.522472	1.48e-06	0.000123941	XP_023880022.1leucine-rich repeat extensin-like protein 3	1483	20	5.88395e-161	73.16						IPR032675 (G3DSA:3.80.10.GENE3D); PTHR32093:SF131 (PANTHER); PTHR32093 (PANTHER); SSF52058 (SUPERFAMILY)	no GO terms	no GO terms
Fraxinus_pennsylvanica_120313_comp47090_c0_seq1	542.757	1.52121	0.484159	2.53e-05	0.00112396	XP_022850149.1uncharacterized protein LOC111372180	440	2	9.93166e-07	92.56						mobidb-lite (MOBIDB_LITE)	no GO terms	no GO terms
Fraxinus_pennsylvanica_120313_comp47093_c0_seq1	82.1449	1.12206	0.302556	7.32e-06	0.000429825	XP_022861105.1protein SAR DEFICIENT 4	1211	20	0	83.09	6	P:GO:0055114; P:GO:0062034; P:GO:1901672; F:GO:0062046; C:GO:0009507; C:GO:0016021	P:obsolete oxidation-reduction process; P:L-pipecolic acid biosynthetic process; P:positive regulation of systemic acquired resistance; F:dehydropipecolic acid reductase; C:chloroplast; C:integral component of membrane			IPR023401 (G3DSA:3.30.1780.GENE3D); G3DSA:3.40.50.720 (GENE3D); IPR003462 (PFAM); IPR003462 (PIRSF); PTHR13812:SF19 (PANTHER); IPR003462 (PANTHER); IPR036291 (SUPERFAMILY)	no GO terms	no GO terms
Fraxinus_pennsylvanica_120313_comp47103_c0_seq1	10.5319	1.28708	0.808842	0.00104652	0.0179714	---NA---	628									no IPS match	no IPS match	no IPS match
Fraxinus_pennsylvanica_120313_comp47120_c0_seq1	167.979	-2.05705	0.544065	7.09e-07	7e-05	XP_022855570.1uncharacterized protein LOC111376797	1599	20	0	69.22						PTHR33597 (PANTHER)	no GO terms	no GO terms
Fraxinus_pennsylvanica_120313_comp47123_c0_seq1	676.474	-1.0277	0.491115	0.000884872	0.0159602	XP_022845881.1uncharacterized protein LOC111368705	421	20	1.63906e-30	76.52	1	C:GO:0016020	C:membrane			mobidb-lite (MOBIDB_LITE); PTHR33727 (PANTHER); PTHR33727:SF11 (PANTHER); PS51257 (PROSITE_PROFILES)	no GO terms	no GO terms
Fraxinus_pennsylvanica_120313_comp47126_c0_seq1	506.463	-1.02959	0.275367	6.19e-06	0.000378395	XP_022873183.1auxin-responsive protein IAA13-like	1124	20	1.88248e-162	77.84	1	P:GO:0050794	P:regulation of cellular process			G3DSA:3.10.20.90 (GENE3D); IPR033389 (PFAM); mobidb-lite (MOBIDB_LITE); mobidb-lite (MOBIDB_LITE); IPR003311 (PANTHER); PTHR31734:SF129 (PANTHER); IPR000270 (PROSITE_PROFILES); SSF54277 (SUPERFAMILY)	P:GO:0006355; F:GO:0005515; C:GO:0005634	P:regulation of transcription, DNA-templated; F:protein binding; C:nucleus
Fraxinus_pennsylvanica_120313_comp47137_c0_seq1	35.5587	1.98171	0.962155	9.78e-05	0.00308325	XP_022898667.1NAC domain-containing protein 35	964	20	3.5139e-173	72.42	1	P:GO:0065007	P:biological regulation			IPR036093 (G3DSA:3.30.310.GENE3D); IPR003441 (PFAM); PTHR31989 (PANTHER); PTHR31989 (PANTHER); PTHR31989:SF190 (PANTHER); PTHR31989:SF190 (PANTHER); IPR003441 (PROSITE_PROFILES); IPR036093 (SUPERFAMILY)	P:GO:0006355; F:GO:0003677	P:regulation of transcription, DNA-templated; F:DNA binding
Fraxinus_pennsylvanica_120313_comp47150_c0_seq1	131.761	-1.65955	0.757132	0.000151652	0.00430595	XP_022896390.1cyclin-dependent kinase inhibitor 7-like isoform X2	1033	20	1.06388e-36	57.7	6	P:GO:0006469; P:GO:0007050; P:GO:0045736; F:GO:0004860; F:GO:0004861; C:GO:0005634	P:negative regulation of protein kinase activity; P:cell cycle arrest; P:negative regulation of cyclin-dependent protein serine/threonine kinase activity; F:protein kinase inhibitor activity; F:cyclin-dependent protein serine/threonine kinase inhibitor activity; C:nucleus			IPR003175 (PIRSF); IPR003175 (PFAM); G3DSA:4.10.365.10 (GENE3D); PTHR46776:SF9 (PANTHER); PTHR46776 (PANTHER)	P:GO:0007050; F:GO:0004861; C:GO:0005634	P:cell cycle arrest; F:cyclin-dependent protein serine/threonine kinase inhibitor activity; C:nucleus
Fraxinus_pennsylvanica_120313_comp47163_c0_seq2	1438.69	-1.92958	0.595499	6.24e-06	0.000380791	---NA---	665									no IPS match	no IPS match	no IPS match
Fraxinus_pennsylvanica_120313_comp47189_c0_seq1	24.84	-22.2769	3.57481	1.83e-10	9.43e-08	XP_022857593.1uncharacterized protein LOC111378591	544	20	1.64694e-63	76.77						IPR014710 (G3DSA:2.60.120.GENE3D); IPR008579 (PFAM); PTHR33271 (PANTHER); PTHR33271:SF1 (PANTHER); IPR011051 (SUPERFAMILY)	no GO terms	no GO terms
Fraxinus_pennsylvanica_120313_comp47195_c0_seq1	743.207	-1.04561	0.198576	7.24e-09	1.7e-06	XP_022893407.1synaptotagmin-5-like isoform X2	2368	20	0	91.74	3	P:GO:0006869; F:GO:0008289; C:GO:0016021	P:lipid transport; F:lipid binding; C:integral component of membrane			Coil (COILS); IPR000008 (PRINTS); IPR035892 (G3DSA:2.60.40.GENE3D); IPR039010 (PFAM); IPR000008 (PFAM); IPR035892 (G3DSA:2.60.40.GENE3D); PTHR10774:SF178 (PANTHER); PTHR10774 (PANTHER); IPR000008 (PROSITE_PROFILES); IPR031468 (PROSITE_PROFILES); IPR000008 (PROSITE_PROFILES); cd00030 (CDD); cd00030 (CDD); SSF49562 (SUPERFAMILY); SSF49562 (SUPERFAMILY)	F:GO:0008289	F:lipid binding
Fraxinus_pennsylvanica_120313_comp47203_c0_seq1	14.8271	1.48923	0.414931	7.48e-06	0.000436521	XP_022861714.1ecotropic viral integration site 5 protein homolog isoform X3	665	20	2.08224e-128	89.24						Coil (COILS); PTHR22957:SF357 (PANTHER); PTHR22957 (PANTHER)	no GO terms	no GO terms
Fraxinus_pennsylvanica_120313_comp47264_c0_seq1	73.0957	5.55569	1.41239	6.71e-08	1.06e-05	XP_022869481.1basic form of pathogenesis-related protein 1-like	800	20	1.80316e-114	77.69	1	C:GO:0005615	C:extracellular space			IPR001283 (PRINTS); IPR035940 (G3DSA:3.40.33.GENE3D); IPR014044 (PFAM); PTHR10334:SF397 (PANTHER); IPR001283 (PANTHER); IPR018244 (PROSITE_PATTERNS); IPR034111 (CDD); IPR035940 (SUPERFAMILY)	C:GO:0005576	C:extracellular region
Fraxinus_pennsylvanica_120313_comp47286_c0_seq1	60.393	2.2963	0.575526	1.59e-07	2.1e-05	XP_012844117.1 NAC domain-containing protein 2-like	1188	20	1.94272e-151	78.94	2	P:GO:0006355; F:GO:0003677	P:regulation of transcription, DNA-templated; F:DNA binding			IPR003441 (PFAM); IPR036093 (G3DSA:3.30.310.GENE3D); PTHR31719 (PANTHER); PTHR31719:SF135 (PANTHER); IPR003441 (PROSITE_PROFILES); IPR036093 (SUPERFAMILY)	P:GO:0006355; F:GO:0003677	P:regulation of transcription, DNA-templated; F:DNA binding
Fraxinus_pennsylvanica_120313_comp47311_c0_seq2	8.62337	-5.14965	1.34891	1.32e-07	1.83e-05	---NA---	266									mobidb-lite (MOBIDB_LITE); mobidb-lite (MOBIDB_LITE)	no GO terms	no GO terms
Fraxinus_pennsylvanica_120313_comp47319_c0_seq1	799.288	1.16199	0.432399	0.000164475	0.00458176	XP_022853819.1cysteine proteinase inhibitor 1-like	594	20	2.24396e-54	82.13	2	P:GO:0010951; F:GO:0004869	P:negative regulation of endopeptidase activity; F:cysteine-type endopeptidase inhibitor activity			IPR000010 (PFAM); G3DSA:3.10.450.10 (GENE3D); PTHR47364 (PANTHER); PTHR47364:SF3 (PANTHER); IPR018073 (PROSITE_PATTERNS); PD001231 (PRODOM); IPR000010 (CDD); SSF54403 (SUPERFAMILY)	F:GO:0004869	F:cysteine-type endopeptidase inhibitor activity
Fraxinus_pennsylvanica_120313_comp47322_c0_seq1	685.983	3.41145	1.30632	6.66e-06	0.000400801	XP_010108598.2probable calcium-binding protein CML16	694	20	1.48667e-17	63.19	1	F:GO:0005509	F:calcium ion binding			IPR002048 (PFAM); IPR002048 (PFAM); G3DSA:1.10.238.10 (GENE3D); IPR018247 (PROSITE_PATTERNS); IPR018247 (PROSITE_PATTERNS); IPR002048 (PROSITE_PROFILES); IPR002048 (PROSITE_PROFILES); IPR002048 (CDD); IPR011992 (SUPERFAMILY)	F:GO:0005509	F:calcium ion binding
Fraxinus_pennsylvanica_120313_comp47355_c0_seq2	7.17714	1.18258	1.00934	0.00204284	0.0289792	XP_022841630.1soluble inorganic pyrophosphatase 4-like isoform X2	278	20	9.02414e-26	94.84	4	P:GO:0006796; F:GO:0000287; F:GO:0004427; C:GO:0005737	P:phosphate-containing compound metabolic process; F:magnesium ion binding; F:inorganic diphosphatase activity; C:cytoplasm	EC:3.6.1.1	Inorganic diphosphatase	IPR036649 (G3DSA:3.90.80.GENE3D); mobidb-lite (MOBIDB_LITE); IPR008162 (PANTHER); PTHR10286:SF56 (PANTHER); IPR036649 (SUPERFAMILY)	P:GO:0006796; F:GO:0000287; F:GO:0004427; C:GO:0005737	P:phosphate-containing compound metabolic process; F:magnesium ion binding; F:inorganic diphosphatase activity; C:cytoplasm
Fraxinus_pennsylvanica_120313_comp47364_c0_seq1	25.2691	1.42271	0.498079	6.61e-05	0.00229131	XP_022873004.1abscisic acid receptor PYL8-like	330	20	2.5144e-26	87.41						IPR023393 (G3DSA:3.30.530.GENE3D); PTHR31213:SF108 (PANTHER); PTHR31213 (PANTHER)	no GO terms	no GO terms
Fraxinus_pennsylvanica_120313_comp47410_c0_seq1	335.898	-1.11639	0.422022	0.000195639	0.00521455	XP_022881313.1probable inactive receptor kinase At4g23740	375	20	3.59446e-66	94.18	4	P:GO:0006468; F:GO:0004672; F:GO:0005524; C:GO:0016021	P:protein phosphorylation; F:protein kinase activity; F:ATP binding; C:integral component of membrane			G3DSA:1.10.510.10 (GENE3D); mobidb-lite (MOBIDB_LITE); PTHR27008:SF228 (PANTHER); PTHR27008 (PANTHER); IPR011009 (SUPERFAMILY)	no GO terms	no GO terms
Fraxinus_pennsylvanica_120313_comp47443_c0_seq1	90.4864	-1.15097	0.645028	0.00118568	0.0196899	XP_022896056.1kinesin-like protein KIN-7F isoform X3	472	20	1.84652e-98	98.44						IPR001752 (PRINTS); IPR001752 (PFAM); IPR036961 (G3DSA:3.40.850.GENE3D); IPR027640 (PANTHER); PTHR24115:SF861 (PANTHER); IPR019821 (PROSITE_PATTERNS); IPR001752 (PROSITE_PROFILES); IPR027417 (SUPERFAMILY)	P:GO:0007018; F:GO:0003777; F:GO:0005524; F:GO:0008017	P:microtubule-based movement; F:microtubule motor activity; F:ATP binding; F:microtubule binding
Fraxinus_pennsylvanica_120313_comp47443_c0_seq2	67.3717	-1.83281	0.70623	4.3e-05	0.00167736	XP_022896056.1kinesin-like protein KIN-7F isoform X3	294	20	7.97124e-56	97.47						IPR036961 (G3DSA:3.40.850.GENE3D); IPR001752 (PFAM); PTHR24115:SF861 (PANTHER); IPR027640 (PANTHER); IPR001752 (PROSITE_PROFILES); IPR027417 (SUPERFAMILY)	P:GO:0007018; F:GO:0003777; F:GO:0005524; F:GO:0008017	P:microtubule-based movement; F:microtubule motor activity; F:ATP binding; F:microtubule binding
Fraxinus_pennsylvanica_120313_comp47443_c0_seq3	157.729	-2.14133	0.56464	5.29e-07	5.53e-05	XP_022896056.1kinesin-like protein KIN-7F isoform X3	450	20	1.31723e-96	96.17	5	P:GO:0007018; F:GO:0003777; F:GO:0005524; F:GO:0008017; C:GO:0005874	P:microtubule-based movement; F:microtubule motor activity; F:ATP binding; F:microtubule binding; C:microtubule	EC:3.6.1.15	Nucleoside-triphosphate phosphatase	Coil (COILS); IPR036961 (G3DSA:3.40.850.GENE3D); IPR001752 (PFAM); IPR027640 (PANTHER); PTHR24115:SF823 (PANTHER); IPR001752 (PROSITE_PROFILES); IPR027417 (SUPERFAMILY)	P:GO:0007018; F:GO:0003777; F:GO:0005524; F:GO:0008017	P:microtubule-based movement; F:microtubule motor activity; F:ATP binding; F:microtubule binding
Fraxinus_pennsylvanica_120313_comp47446_c0_seq1	40.5191	1.53882	0.617434	0.000113406	0.00345795	XP_022843737.1probable cinnamyl alcohol dehydrogenase isoform X1	1384	20	0	81.45	4	P:GO:0055114; F:GO:0008270; F:GO:0045551; F:GO:0052747	P:obsolete oxidation-reduction process; F:zinc ion binding; F:cinnamyl-alcohol dehydrogenase activity; F:sinapyl alcohol dehydrogenase activity	EC:1.1.1.195	Cinnamyl-alcohol dehydrogenase	G3DSA:3.90.180.10 (GENE3D); IPR013154 (PFAM); IPR013149 (PFAM); G3DSA:3.40.50.720 (GENE3D); PTHR42683 (PANTHER); PTHR42683:SF36 (PANTHER); IPR002328 (PROSITE_PATTERNS); cd05283 (CDD); IPR011032 (SUPERFAMILY); IPR036291 (SUPERFAMILY)	P:GO:0055114; F:GO:0008270; F:GO:0016491	P:obsolete oxidation-reduction process; F:zinc ion binding; F:oxidoreductase activity
Fraxinus_pennsylvanica_120313_comp47449_c0_seq1	659.903	1.35987	0.714035	0.000544367	0.0111819	XP_023736349.1peptidyl-prolyl cis-trans isomerase-like	427	20	2.59385e-53	93.36	8	P:GO:0000413; P:GO:0042026; F:GO:0003755; F:GO:0016018; F:GO:0051082; C:GO:0005829; C:GO:0005886; C:GO:0009507	P:protein peptidyl-prolyl isomerization; P:protein refolding; F:peptidyl-prolyl cis-trans isomerase activity; F:cyclosporin A binding; F:unfolded protein binding; C:cytosol; C:plasma membrane; C:chloroplast	EC:5.2.1.8	Peptidylprolyl isomerase	IPR002130 (PRINTS); IPR002130 (PFAM); IPR029000 (G3DSA:2.40.100.GENE3D); PTHR11071:SF451 (PANTHER); PTHR11071 (PANTHER); IPR002130 (PROSITE_PROFILES); IPR029000 (SUPERFAMILY)	P:GO:0000413; F:GO:0003755	P:protein peptidyl-prolyl isomerization; F:peptidyl-prolyl cis-trans isomerase activity
Fraxinus_pennsylvanica_120313_comp47449_c1_seq1	258.787	1.85471	0.562668	6.53e-06	0.000395353	XP_027353876.1peptidyl-prolyl cis-trans isomerase 1	270	20	2.27573e-46	95	8	P:GO:0000413; P:GO:0042026; F:GO:0003755; F:GO:0016018; F:GO:0051082; C:GO:0005829; C:GO:0005886; C:GO:0009507	P:protein peptidyl-prolyl isomerization; P:protein refolding; F:peptidyl-prolyl cis-trans isomerase activity; F:cyclosporin A binding; F:unfolded protein binding; C:cytosol; C:plasma membrane; C:chloroplast	EC:5.2.1.8	Peptidylprolyl isomerase	IPR002130 (PRINTS); IPR029000 (G3DSA:2.40.100.GENE3D); IPR002130 (PFAM); PTHR11071:SF328 (PANTHER); PTHR11071 (PANTHER); IPR020892 (PROSITE_PATTERNS); IPR002130 (PROSITE_PROFILES); IPR029000 (SUPERFAMILY)	P:GO:0000413; P:GO:0006457; F:GO:0003755	P:protein peptidyl-prolyl isomerization; P:protein folding; F:peptidyl-prolyl cis-trans isomerase activity
Fraxinus_pennsylvanica_120313_comp47459_c0_seq1	306.878	-1.45065	0.382418	4.19e-06	0.000281721	XP_022842721.1uncharacterized protein LOC111366238 isoform X2	839	20	5.0894e-128	59.5						mobidb-lite (MOBIDB_LITE); mobidb-lite (MOBIDB_LITE); mobidb-lite (MOBIDB_LITE); PTHR33356:SF5 (PANTHER); PTHR33356 (PANTHER)	no GO terms	no GO terms
Fraxinus_pennsylvanica_120313_comp47489_c0_seq1	220.993	-1.51181	0.348342	4.97e-07	5.23e-05	XP_022899656.1G2/mitotic-specific cyclin S13-7-like	529	20	2.11423e-62	77.12	0					G3DSA:1.10.472.10 (GENE3D); IPR006671 (PFAM); mobidb-lite (MOBIDB_LITE); mobidb-lite (MOBIDB_LITE); PTHR10177:SF396 (PANTHER); IPR039361 (PANTHER); IPR036915 (SUPERFAMILY)	no GO terms	no GO terms
Fraxinus_pennsylvanica_120313_comp47489_c0_seq2	50.0446	-1.74039	0.274181	5.99e-12	6.34e-09	XP_022899656.1G2/mitotic-specific cyclin S13-7-like	249	2	1.58769e-15	88.05	1	C:GO:0005634	C:nucleus			mobidb-lite (MOBIDB_LITE); mobidb-lite (MOBIDB_LITE); mobidb-lite (MOBIDB_LITE)	no GO terms	no GO terms
Fraxinus_pennsylvanica_120313_comp47490_c0_seq2	7.39066	1.24513	1.69713	0.00129952	0.0210681	XP_022843825.1probable xyloglucan endotransglucosylase/hydrolase protein 6	432	20	3.85978e-72	89.74	7	P:GO:0009414; P:GO:0010411; P:GO:0042546; P:GO:0071555; F:GO:0004553; F:GO:0016762; C:GO:0005618	P:response to water deprivation; P:xyloglucan metabolic process; P:cell wall biogenesis; P:cell wall organization; F:hydrolase activity, hydrolyzing O-glycosyl compounds; F:xyloglucan:xyloglucosyl transferase activity; C:cell wall	EC:2.4.1.207	Xyloglucan:xyloglucosyl transferase	IPR000757 (PFAM); G3DSA:2.60.120.200 (GENE3D); PTHR31062:SF166 (PANTHER); PTHR31062 (PANTHER); IPR008263 (PROSITE_PATTERNS); IPR000757 (PROSITE_PROFILES); IPR013320 (SUPERFAMILY)	P:GO:0005975; F:GO:0004553	P:carbohydrate metabolic process; F:hydrolase activity, hydrolyzing O-glycosyl compounds
Fraxinus_pennsylvanica_120313_comp47496_c0_seq1	16.6506	2.85823	1.00577	4.8e-06	0.000312597	XP_022843617.1ethylene-responsive transcription factor ERF107-like	566	10	6.68365e-67	60.08	4	P:GO:0006355; F:GO:0003677; F:GO:0003700; C:GO:0005634	P:regulation of transcription, DNA-templated; F:DNA binding; F:DNA-binding transcription factor activity; C:nucleus			mobidb-lite (MOBIDB_LITE); PTHR31677 (PANTHER); PTHR31677:SF64 (PANTHER)	no GO terms	no GO terms
Fraxinus_pennsylvanica_120313_comp47503_c0_seq2	17.8687	1.83879	0.789745	7.59e-05	0.0025481	XP_022895238.1protein PLASTID MOVEMENT IMPAIRED 2-like isoform X1	2144	20	0	74.28	3	P:GO:0009903; P:GO:0009904; C:GO:0005829	P:chloroplast avoidance movement; P:chloroplast accumulation movement; C:cytosol			Coil (COILS); Coil (COILS); Coil (COILS); Coil (COILS); Coil (COILS); Coil (COILS); IPR008545 (PFAM); PTHR32054 (PANTHER); PTHR32054:SF2 (PANTHER)	no GO terms	no GO terms
Fraxinus_pennsylvanica_120313_comp47510_c0_seq1	62.5365	1.34163	0.519332	0.000151137	0.00429465	XP_022868983.1OTU domain-containing protein DDB_G0284757-like isoform X7	433	20	5.70956e-83	92.64						IPR003323 (PFAM); G3DSA:3.90.70.80 (GENE3D); PTHR12419:SF52 (PANTHER); PTHR12419 (PANTHER); IPR003323 (PROSITE_PROFILES); IPR038765 (SUPERFAMILY)	no GO terms	no GO terms
Fraxinus_pennsylvanica_120313_comp47566_c0_seq1	20.0062	1.02332	1.39413	0.00255548	0.0340133	---NA---	530									mobidb-lite (MOBIDB_LITE); mobidb-lite (MOBIDB_LITE); mobidb-lite (MOBIDB_LITE)	no GO terms	no GO terms
Fraxinus_pennsylvanica_120313_comp47577_c0_seq1	371.773	1.4981	0.515093	4.87e-05	0.00183168	XP_022856550.1auxin-responsive protein IAA26-like isoform X2	404	20	8.71161e-16	83.1	2	P:GO:0006355; P:GO:0009734	P:regulation of transcription, DNA-templated; P:auxin-activated signaling pathway			no IPS match	no IPS match	no IPS match
Fraxinus_pennsylvanica_120313_comp47583_c0_seq1	29.8974	1.38704	0.588891	0.000221721	0.00570285	---NA---	317									no IPS match	no IPS match	no IPS match
Fraxinus_pennsylvanica_120313_comp47597_c0_seq1	859.035	1.55646	0.996134	0.000535024	0.0110708	XP_022877185.1galactinol synthase 1-like	680	20	3.34373e-80	89.48	2	P:GO:0006012; F:GO:0047216	P:galactose metabolic process; F:inositol 3-alpha-galactosyltransferase activity	EC:2.4.1.123	Inositol 3-alpha-galactosyltransferase	IPR029044 (G3DSA:3.90.550.GENE3D); IPR002495 (PFAM); PTHR11183 (PANTHER); IPR030515 (PTHR11183:PANTHER); IPR029044 (SUPERFAMILY)	P:GO:0006012; F:GO:0016757; F:GO:0047216	P:galactose metabolic process; F:transferase activity, transferring glycosyl groups; F:inositol 3-alpha-galactosyltransferase activity
Fraxinus_pennsylvanica_120313_comp47601_c0_seq2	308.483	2.62345	0.518882	5.01e-10	2.03e-07	XP_022843034.1dehydration-responsive element-binding protein 3-like	804	20	1.96011e-90	73.04	4	P:GO:0006355; F:GO:0003677; F:GO:0003700; C:GO:0005634	P:regulation of transcription, DNA-templated; F:DNA binding; F:DNA-binding transcription factor activity; C:nucleus			IPR001471 (PRINTS); IPR001471 (PFAM); IPR036955 (G3DSA:3.30.730.GENE3D); mobidb-lite (MOBIDB_LITE); mobidb-lite (MOBIDB_LITE); mobidb-lite (MOBIDB_LITE); PTHR31985:SF104 (PANTHER); PTHR31985 (PANTHER); IPR001471 (PROSITE_PROFILES); IPR001471 (CDD); IPR016177 (SUPERFAMILY)	P:GO:0006355; F:GO:0003677; F:GO:0003700	P:regulation of transcription, DNA-templated; F:DNA binding; F:DNA-binding transcription factor activity
Fraxinus_pennsylvanica_120313_comp47628_c0_seq1	8.4638	1.20028	1.83532	0.0012427	0.0203722	XP_022848680.1heavy metal-associated isoprenylated plant protein 41-like	872	20	6.2979e-55	68.25	2	P:GO:0030001; F:GO:0046872	P:metal ion transport; F:metal ion binding			PTHR46371 (PANTHER)	no GO terms	no GO terms
Fraxinus_pennsylvanica_120313_comp47631_c0_seq2	24.1824	1.34799	1.04036	0.00118867	0.0197261	XP_022848308.1metal tolerance protein 9	1203	20	0	91.28	3	P:GO:0098655; F:GO:0008324; C:GO:0016021	P:cation transmembrane transport; F:cation transmembrane transporter activity; C:integral component of membrane			IPR002524 (PFAM); IPR002524 (TIGRFAM); IPR027470 (PFAM); IPR027469 (G3DSA:1.20.1510.GENE3D); IPR036837 (G3DSA:3.30.70.GENE3D); PTHR43840:SF2 (PANTHER); PTHR43840 (PANTHER); IPR027469 (SUPERFAMILY); IPR036837 (SUPERFAMILY)	P:GO:0006812; P:GO:0055085; F:GO:0008324; C:GO:0016021	P:cation transport; P:transmembrane transport; F:cation transmembrane transporter activity; C:integral component of membrane
Fraxinus_pennsylvanica_120313_comp47645_c0_seq1	616.866	-1.11203	0.300224	7.42e-06	0.000433613	XP_022873647.165-kDa microtubule-associated protein 3-like	1074	20	1.25498e-143	78.57	2	P:GO:0000226; F:GO:0008017	P:microtubule cytoskeleton organization; F:microtubule binding			Coil (COILS); PF03999 (PFAM); G3DSA:1.20.58.1520 (GENE3D); mobidb-lite (MOBIDB_LITE); mobidb-lite (MOBIDB_LITE); mobidb-lite (MOBIDB_LITE); mobidb-lite (MOBIDB_LITE); mobidb-lite (MOBIDB_LITE); IPR007145 (PANTHER); PTHR19321:SF27 (PANTHER)	P:GO:0000226; F:GO:0008017	P:microtubule cytoskeleton organization; F:microtubule binding
Fraxinus_pennsylvanica_120313_comp47652_c0_seq1	221.546	-1.54372	0.399221	2.65e-06	0.000196813	XP_022853898.1G2/mitotic-specific cyclin S13-7-like isoform X2	666	20	1.47098e-99	63.53	1	C:GO:0005634	C:nucleus			IPR039361 (PIRSF); mobidb-lite (MOBIDB_LITE); mobidb-lite (MOBIDB_LITE); PTHR10177:SF396 (PANTHER); PTHR10177:SF396 (PANTHER); IPR039361 (PANTHER); IPR039361 (PANTHER)	no GO terms	no GO terms
Fraxinus_pennsylvanica_120313_comp47652_c0_seq2	108.886	-1.56207	0.422404	4.44e-06	0.000294948	XP_022853897.1G2/mitotic-specific cyclin S13-7-like isoform X1	313	20	5.10411e-37	80.2	0					Coil (COILS); mobidb-lite (MOBIDB_LITE)	no GO terms	no GO terms
Fraxinus_pennsylvanica_120313_comp47674_c0_seq1	4.03395	-2.06258	1.55409	0.000276231	0.00677461	XP_022875061.1uncharacterized protein LOC111393648	210	1	7.62023e-06	77.42						no IPS match	no IPS match	no IPS match
Fraxinus_pennsylvanica_120313_comp47674_c0_seq2	22.928	-1.08398	1.04855	0.00284403	0.0366525	---NA---	563									no IPS match	no IPS match	no IPS match
Fraxinus_pennsylvanica_120313_comp47677_c0_seq1	2635.36	5.49298	1.06003	4.44e-10	1.85e-07	XP_022853258.1metallothionein-like protein type 2	603	20	3.6709e-25	80.92	1	F:GO:0046872	F:metal ion binding			IPR000347 (PFAM); IPR000347 (PANTHER); PTHR33543:SF1 (PANTHER)	F:GO:0046872	F:metal ion binding
Fraxinus_pennsylvanica_120313_comp47693_c0_seq1	230.368	1.87198	0.335221	3.13e-10	1.39e-07	XP_022898331.1non-specific phospholipase C2	1795	20	0	90.12	3	P:GO:0009395; P:GO:0016311; F:GO:0003993	P:phospholipid catabolic process; P:dephosphorylation; F:acid phosphatase activity	EC:3.1.3.2	Acid phosphatase	IPR017850 (G3DSA:3.40.720.GENE3D); IPR007312 (PFAM); mobidb-lite (MOBIDB_LITE); mobidb-lite (MOBIDB_LITE); PTHR31956:SF26 (PANTHER); IPR007312 (PANTHER); IPR017850 (SUPERFAMILY)	F:GO:0003824; F:GO:0016788	F:catalytic activity; F:hydrolase activity, acting on ester bonds
Fraxinus_pennsylvanica_120313_comp47703_c0_seq1	24.2919	6.30008	2.39892	1.53e-06	0.000126988	---NA---	708									no IPS match	no IPS match	no IPS match
Fraxinus_pennsylvanica_120313_comp47703_c0_seq3	12.1666	3.3014	2.81824	7.64e-05	0.00255685	---NA---	509									no IPS match	no IPS match	no IPS match
Fraxinus_pennsylvanica_120313_comp47703_c0_seq4	11.3026	3.4173	2.3316	5.04e-05	0.00188113	---NA---	596									no IPS match	no IPS match	no IPS match
Fraxinus_pennsylvanica_120313_comp47811_c0_seq1	91.6397	1.49132	0.592875	0.000122019	0.00364884	XP_022862043.1putative F-box protein PP2-B12	565	20	5.47454e-118	73.6						IPR025886 (PFAM); PTHR32278:SF43 (PANTHER); PTHR32278 (PANTHER)	no GO terms	no GO terms
Fraxinus_pennsylvanica_120313_comp47845_c0_seq1	17.5387	1.37836	1.3049	0.00123137	0.0202144	XP_022866888.1probable serine/threonine-protein kinase PBL15	680	20	4.98019e-115	88.53	3	P:GO:0006468; F:GO:0004674; F:GO:0005524	P:protein phosphorylation; F:protein serine/threonine kinase activity; F:ATP binding	EC:2.7.11	Transferring phosphorus-containing groups	IPR000719 (PFAM); G3DSA:1.10.510.10 (GENE3D); PTHR45621 (PANTHER); PTHR45621:SF1 (PANTHER); IPR000719 (PROSITE_PROFILES); IPR011009 (SUPERFAMILY)	P:GO:0006468; F:GO:0004672; F:GO:0005524	P:protein phosphorylation; F:protein kinase activity; F:ATP binding
Fraxinus_pennsylvanica_120313_comp47888_c0_seq1	29.6117	1.06804	0.400933	0.000197623	0.00524307	---NA---	585									no IPS match	no IPS match	no IPS match
Fraxinus_pennsylvanica_120313_comp47895_c0_seq1	80.3913	1.32544	0.72062	0.000663644	0.0129616	---NA---	634									no IPS match	no IPS match	no IPS match
Fraxinus_pennsylvanica_120313_comp47904_c0_seq1	8.23681	1.85056	1.19222	0.000295909	0.00711165	XP_022856700.1transcription factor bHLH162-like	611	20	4.49832e-50	61.63						no IPS match	no IPS match	no IPS match
Fraxinus_pennsylvanica_120313_comp47938_c0_seq1	38.6121	4.45354	1.55423	2.21e-06	0.000169295	XP_022845589.1ferruginol synthase-like	1706	20	0	75.75	3	F:GO:0016491; F:GO:0046872; C:GO:0016020	F:oxidoreductase activity; F:metal ion binding; C:membrane			IPR001128 (PRINTS); IPR002401 (PRINTS); IPR036396 (G3DSA:1.10.630.GENE3D); IPR001128 (PFAM); PTHR24299 (PANTHER); IPR017972 (PROSITE_PATTERNS); IPR036396 (SUPERFAMILY)	P:GO:0055114; F:GO:0005506; F:GO:0016705; F:GO:0020037	P:obsolete oxidation-reduction process; F:iron ion binding; F:oxidoreductase activity, acting on paired donors, with incorporation or reduction of molecular oxygen; F:heme binding
Fraxinus_pennsylvanica_120313_comp47986_c0_seq1	171.031	1.13784	0.459118	0.000289592	0.00699895	XP_022844924.1calcium-transporting ATPase 9, plasma membrane-type-like	689	20	1.0965e-89	86.54	5	P:GO:0070588; F:GO:0005388; F:GO:0005516; F:GO:0005524; C:GO:0016021	P:calcium ion transmembrane transport; F:calcium transmembrane transporter activity, phosphorylative mechanism; F:calmodulin binding; F:ATP binding; C:integral component of membrane	EC:7.2.2.10	P-type Ca(2+) transporter	G3DSA:1.20.1110.10 (GENE3D); IPR006068 (PFAM); PTHR24093:SF452 (PANTHER); PTHR24093 (PANTHER); IPR023298 (SUPERFAMILY)	no GO terms	no GO terms
Fraxinus_pennsylvanica_120313_comp47992_c0_seq1	553.997	1.15937	0.333363	1.62e-05	0.000795426	XP_022882387.1cucumber peeling cupredoxin-like	1276	20	1.05301e-71	71.22	2	P:GO:0022900; F:GO:0009055	P:electron transport chain; F:electron transfer activity			IPR003245 (PFAM); IPR008972 (G3DSA:2.60.40.GENE3D); mobidb-lite (MOBIDB_LITE); mobidb-lite (MOBIDB_LITE); IPR039391 (PANTHER); PTHR33021:SF189 (PANTHER); IPR028871 (PROSITE_PATTERNS); PD003122 (PRODOM); IPR003245 (PROSITE_PROFILES); cd13920 (CDD); IPR008972 (SUPERFAMILY)	F:GO:0009055	F:electron transfer activity
Fraxinus_pennsylvanica_120313_comp47993_c0_seq1	50.8129	-1.1147	0.438573	0.000256565	0.00641501	XP_015570441.1uncharacterized protein LOC8269838	348	20	1.04849e-11	65.83	1	C:GO:0016020	C:membrane			PTHR33726:SF19 (PANTHER); PTHR33726 (PANTHER)	no GO terms	no GO terms
Fraxinus_pennsylvanica_120313_comp47994_c0_seq1	356.329	-1.46451	0.21741	1.37e-12	1.7e-09	XP_022861895.1U-box domain-containing protein 40-like	942	20	2.1094e-115	82.99	2	P:GO:0016567; F:GO:0004842	P:protein ubiquitination; F:ubiquitin-protein transferase activity			Coil (COILS); IPR011989 (G3DSA:1.25.10.GENE3D); PTHR23315 (PANTHER); PTHR23315:SF276 (PANTHER); IPR016024 (SUPERFAMILY)	no GO terms	no GO terms
Fraxinus_pennsylvanica_120313_comp48020_c0_seq1	16.6581	3.41152	0.685049	1.13e-09	3.63e-07	---NA---	448									no IPS match	no IPS match	no IPS match
Fraxinus_pennsylvanica_120313_comp48028_c0_seq1	3495.07	-1.01874	0.441246	0.000537006	0.0110836	XP_022885989.1protein EXORDIUM-like	735	20	4.93425e-163	88.41	1	C:GO:0016021	C:integral component of membrane			IPR006766 (PFAM); IPR006766 (PANTHER); PTHR31279:SF51 (PANTHER)	no GO terms	no GO terms
Fraxinus_pennsylvanica_120313_comp48072_c0_seq1	104.729	-1.09417	0.530894	0.000819661	0.0151008	XP_022887614.1receptor protein kinase-like protein ZAR1	680	20	9.70238e-141	84.56	4	P:GO:0006468; F:GO:0004672; F:GO:0005524; C:GO:0016021	P:protein phosphorylation; F:protein kinase activity; F:ATP binding; C:integral component of membrane			IPR006779 (PFAM); IPR032675 (G3DSA:3.80.10.GENE3D); PTHR27008 (PANTHER); PTHR27008:SF208 (PANTHER); SSF52058 (SUPERFAMILY)	P:GO:0006355; F:GO:0003677; C:GO:0005634	P:regulation of transcription, DNA-templated; F:DNA binding; C:nucleus
Fraxinus_pennsylvanica_120313_comp48077_c0_seq1	360.779	2.82134	0.632504	9.44e-09	2.09e-06	XP_022853258.1metallothionein-like protein type 2	464	20	2.35214e-27	82.54	1	F:GO:0046872	F:metal ion binding			IPR000347 (PFAM); PTHR33543:SF13 (PANTHER); IPR000347 (PANTHER)	F:GO:0046872	F:metal ion binding
Fraxinus_pennsylvanica_120313_comp48112_c0_seq1	205.067	-1.48994	0.625704	0.000161741	0.00452558	XP_022894885.1probable methyltransferase PMT26	503	20	2.21865e-55	76.89	3	F:GO:0016740; C:GO:0005802; C:GO:0016020	F:transferase activity; C:trans-Golgi network; C:membrane			mobidb-lite (MOBIDB_LITE); mobidb-lite (MOBIDB_LITE); mobidb-lite (MOBIDB_LITE); PTHR10108:SF1098 (PANTHER); IPR004159 (PANTHER)	F:GO:0008168	F:methyltransferase activity
Fraxinus_pennsylvanica_120313_comp48123_c0_seq1	750.657	-1.06045	0.163322	6.1e-12	6.37e-09	XP_022850203.1probable pectate lyase 12	530	20	2.19237e-100	87.74	4	P:GO:0045490; F:GO:0030570; F:GO:0046872; C:GO:0016021	P:pectin catabolic process; F:pectate lyase activity; F:metal ion binding; C:integral component of membrane	EC:4.2.2.2	Pectate lyase	IPR018082 (PRINTS); IPR012334 (G3DSA:2.160.20.GENE3D); mobidb-lite (MOBIDB_LITE); PTHR31683:SF21 (PANTHER); PTHR31683 (PANTHER); IPR011050 (SUPERFAMILY)	no GO terms	no GO terms
Fraxinus_pennsylvanica_120313_comp48127_c0_seq1	151.158	1.30334	0.407378	3.35e-05	0.00138298	XP_022869114.1basic leucine zipper 9-like isoform X1	1331	20	3.87295e-164	68.92	2	P:GO:0006355; F:GO:0003700	P:regulation of transcription, DNA-templated; F:DNA-binding transcription factor activity			mobidb-lite (MOBIDB_LITE); mobidb-lite (MOBIDB_LITE); PTHR46408 (PANTHER); PTHR46408:SF8 (PANTHER)	no GO terms	no GO terms
Fraxinus_pennsylvanica_120313_comp48127_c0_seq2	712.346	1.49988	0.269942	1.65e-09	5.21e-07	XP_022869114.1basic leucine zipper 9-like isoform X1	1271	20	1.24874e-169	73.73	2	P:GO:0006355; F:GO:0003700	P:regulation of transcription, DNA-templated; F:DNA-binding transcription factor activity			Coil (COILS); Coil (COILS); G3DSA:1.20.5.170 (GENE3D); IPR020983 (PFAM); IPR004827 (PFAM); mobidb-lite (MOBIDB_LITE); mobidb-lite (MOBIDB_LITE); PTHR46408:SF8 (PANTHER); PTHR46408 (PANTHER); IPR004827 (PROSITE_PATTERNS); IPR004827 (PROSITE_PROFILES); SSF57959 (SUPERFAMILY)	P:GO:0006355; F:GO:0003700	P:regulation of transcription, DNA-templated; F:DNA-binding transcription factor activity
Fraxinus_pennsylvanica_120313_comp48150_c0_seq1	829.624	-2.02237	0.466243	8.39e-08	1.28e-05	XP_022876549.1uncharacterized protein LOC111394795 isoform X2	450	20	7.34991e-68	84.06	1	C:GO:0016021	C:integral component of membrane			PTHR33728:SF3 (PANTHER); PTHR33728 (PANTHER)	no GO terms	no GO terms
Fraxinus_pennsylvanica_120313_comp48176_c0_seq1	64.6115	1.92823	0.52621	1.61e-06	0.000132794	---NA---	538									no IPS match	no IPS match	no IPS match
Fraxinus_pennsylvanica_120313_comp48200_c0_seq1	16.782	1.09326	0.723452	0.00207992	0.0293741	---NA---	481									no IPS match	no IPS match	no IPS match
Fraxinus_pennsylvanica_120313_comp48222_c0_seq2	1061.95	-1.42931	0.296457	7.59e-08	1.18e-05	---NA---	679									no IPS match	no IPS match	no IPS match
Fraxinus_pennsylvanica_120313_comp48238_c0_seq1	20.0854	4.46121	2.60349	1.75e-05	0.000845399	XP_022843825.1probable xyloglucan endotransglucosylase/hydrolase protein 6	528	20	3.2963e-44	89.59	8	P:GO:0009414; P:GO:0010411; P:GO:0042546; P:GO:0071555; F:GO:0004553; F:GO:0016762; C:GO:0005618; C:GO:0016021	P:response to water deprivation; P:xyloglucan metabolic process; P:cell wall biogenesis; P:cell wall organization; F:hydrolase activity, hydrolyzing O-glycosyl compounds; F:xyloglucan:xyloglucosyl transferase activity; C:cell wall; C:integral component of membrane	EC:2.4.1.207	Xyloglucan:xyloglucosyl transferase	G3DSA:2.60.120.200 (GENE3D); IPR010713 (PFAM); PTHR31062:SF166 (PANTHER); PTHR31062 (PANTHER); IPR013320 (SUPERFAMILY)	P:GO:0006073; F:GO:0016762; C:GO:0005618; C:GO:0048046	P:cellular glucan metabolic process; F:xyloglucan:xyloglucosyl transferase activity; C:cell wall; C:apoplast
Fraxinus_pennsylvanica_120313_comp48292_c0_seq3	16.8821	1.03077	0.696555	0.00264275	0.0348009	XP_004233196.1E3 ubiquitin-protein ligase WAV3-like	268	20	4.24093e-51	86.64						IPR036465 (G3DSA:3.40.50.GENE3D); PTHR10579:SF129 (PANTHER); PTHR10579 (PANTHER); IPR036465 (SUPERFAMILY)	no GO terms	no GO terms
Fraxinus_pennsylvanica_120313_comp48300_c0_seq1	203.729	-1.46675	0.264139	1.83e-09	5.65e-07	XP_022887991.1VIN3-like protein 2 isoform X2	1041	20	4.68667e-130	71.79						mobidb-lite (MOBIDB_LITE); mobidb-lite (MOBIDB_LITE); mobidb-lite (MOBIDB_LITE); mobidb-lite (MOBIDB_LITE); PTHR46286:SF2 (PANTHER); PTHR46286 (PANTHER)	no GO terms	no GO terms
Fraxinus_pennsylvanica_120313_comp48303_c0_seq1	16.5368	1.35018	0.515048	0.000135893	0.00397109	---NA---	316									PS51257 (PROSITE_PROFILES)	no GO terms	no GO terms
Fraxinus_pennsylvanica_120313_comp48308_c0_seq1	31.1524	1.24718	0.654823	0.000742573	0.0140598	XP_022860127.1uncharacterized protein LOC111380726	863	20	5.90527e-59	78.45	1	C:GO:0016021	C:integral component of membrane			mobidb-lite (MOBIDB_LITE); PTHR37768 (PANTHER)	no GO terms	no GO terms
Fraxinus_pennsylvanica_120313_comp48351_c0_seq1	166.091	1.46427	0.525536	7.1e-05	0.00242183	XP_022721043.1ELMO domain-containing protein F-like	1035	20	4.0221e-98	80.19						IPR025322 (PFAM); mobidb-lite (MOBIDB_LITE); mobidb-lite (MOBIDB_LITE); mobidb-lite (MOBIDB_LITE); PTHR33052 (PANTHER); PTHR33052:SF88 (PANTHER)	no GO terms	no GO terms
Fraxinus_pennsylvanica_120313_comp48361_c0_seq1	35.1174	1.23721	0.571743	0.000472711	0.0100811	---NA---	401									no IPS match	no IPS match	no IPS match
Fraxinus_pennsylvanica_120313_comp48365_c0_seq1	17.2931	1.25579	1.96917	0.00105455	0.0180707	NP_001234859.2beta-expansin precursor	1055	20	1.77427e-158	82.64	2	P:GO:0019953; C:GO:0005576	P:sexual reproduction; C:extracellular region			IPR005795 (PRINTS); IPR007118 (PRINTS); IPR009009 (PFAM); IPR007117 (PFAM); IPR036908 (G3DSA:2.40.40.GENE3D); IPR036749 (G3DSA:2.60.40.GENE3D); PTHR31692 (PANTHER); PTHR31692:SF57 (PANTHER); IPR007112 (PROSITE_PROFILES); IPR007117 (PROSITE_PROFILES); IPR036749 (SUPERFAMILY); IPR036908 (SUPERFAMILY)	P:GO:0019953; C:GO:0005576	P:sexual reproduction; C:extracellular region
Fraxinus_pennsylvanica_120313_comp48369_c0_seq1	468.583	-1.44711	0.381708	4.25e-06	0.000284771	XP_022874940.1cytochrome P450 71A4-like	1596	20	0	78.12	5	P:GO:0055114; F:GO:0004497; F:GO:0005506; F:GO:0016705; F:GO:0020037	P:obsolete oxidation-reduction process; F:monooxygenase activity; F:iron ion binding; F:oxidoreductase activity, acting on paired donors, with incorporation or reduction of molecular oxygen; F:heme binding			Coil (COILS); IPR002401 (PRINTS); IPR001128 (PRINTS); IPR001128 (PFAM); IPR036396 (G3DSA:1.10.630.GENE3D); PTHR24281 (PANTHER); IPR017972 (PROSITE_PATTERNS); IPR036396 (SUPERFAMILY)	P:GO:0055114; F:GO:0005506; F:GO:0016705; F:GO:0020037	P:obsolete oxidation-reduction process; F:iron ion binding; F:oxidoreductase activity, acting on paired donors, with incorporation or reduction of molecular oxygen; F:heme binding
Fraxinus_pennsylvanica_120313_comp48424_c0_seq1	139.848	2.64338	0.824777	1.82e-06	0.000145459	---NA---	1083									no IPS match	no IPS match	no IPS match
Fraxinus_pennsylvanica_120313_comp48424_c0_seq2	56.8565	2.69311	0.647561	4.07e-08	7.03e-06	---NA---	692									no IPS match	no IPS match	no IPS match
Fraxinus_pennsylvanica_120313_comp48475_c0_seq1	453.077	1.33328	0.349803	4.74e-06	0.000310366	XP_022841638.1putative late blight resistance protein homolog R1B-17 isoform X2	453	20	6.27271e-74	74.64	1	F:GO:0043531	F:ADP binding			SSF52058 (SUPERFAMILY)	no GO terms	no GO terms
Fraxinus_pennsylvanica_120313_comp48477_c0_seq2	1297.54	-1.0734	0.313001	1.9e-05	0.00089673	XP_027173150.1mitotic apparatus protein p62-like	536	20	1.49128e-41	83.04						mobidb-lite (MOBIDB_LITE); mobidb-lite (MOBIDB_LITE); mobidb-lite (MOBIDB_LITE); mobidb-lite (MOBIDB_LITE); mobidb-lite (MOBIDB_LITE); PTHR34055 (PANTHER); PTHR34055:SF7 (PANTHER)	no GO terms	no GO terms
Fraxinus_pennsylvanica_120313_comp48478_c0_seq2	122.442	-1.0796	0.196686	2.45e-09	7.15e-07	XP_022888257.1uncharacterized protein LOC111403856	810	3	0.000212282	95.83						no IPS match	no IPS match	no IPS match
Fraxinus_pennsylvanica_120313_comp48478_c0_seq4	91.4798	-1.01329	0.472023	0.000804005	0.0148761	---NA---	305									no IPS match	no IPS match	no IPS match
Fraxinus_pennsylvanica_120313_comp48480_c0_seq1	79.7811	-1.22293	0.443559	0.000125146	0.0037271	XP_022866518.1gibberellin 20 oxidase 1-like	1570	20	0	88.23	3	P:GO:0055114; F:GO:0016707; F:GO:0046872	P:obsolete oxidation-reduction process; F:gibberellin 3-beta-dioxygenase activity; F:metal ion binding	EC:1.14.11.15; EC:1.14.11	Gibberellin 3-beta-dioxygenase; Acting on paired donors, with incorporation or reduction of molecular oxygen. The oxygen incorporated need not be derived from O(2)	PR00682 (PRINTS); IPR026992 (PFAM); IPR005123 (PFAM); IPR027443 (G3DSA:2.60.120.GENE3D); PTHR10209:SF589 (PANTHER); PTHR10209 (PANTHER); IPR005123 (PROSITE_PROFILES); SSF51197 (SUPERFAMILY)	P:GO:0055114; F:GO:0016491	P:obsolete oxidation-reduction process; F:oxidoreductase activity
Fraxinus_pennsylvanica_120313_comp48546_c0_seq1	158.602	-1.65167	0.587616	4.15e-05	0.00162877	XP_022878564.1cellulose synthase-like protein D3	672	20	6.16059e-135	92.92	4	P:GO:0030244; P:GO:0071555; F:GO:0016760; C:GO:0016021	P:cellulose biosynthetic process; P:cell wall organization; F:cellulose synthase (UDP-forming) activity; C:integral component of membrane	EC:2.4.1.12	Cellulose synthase (UDP-forming)	IPR013083 (G3DSA:3.30.40.GENE3D); PF14570 (PFAM); mobidb-lite (MOBIDB_LITE); mobidb-lite (MOBIDB_LITE); PTHR13301:SF161 (PANTHER); PTHR13301 (PANTHER); SSF57850 (SUPERFAMILY)	no GO terms	no GO terms
Fraxinus_pennsylvanica_120313_comp48548_c0_seq2	10.1109	-1.03075	0.707544	0.00271469	0.0354339	---NA---	320									no IPS match	no IPS match	no IPS match
Fraxinus_pennsylvanica_120313_comp48590_c0_seq1	20.1494	1.1033	1.30025	0.0023937	0.0325113	---NA---	582									no IPS match	no IPS match	no IPS match
Fraxinus_pennsylvanica_120313_comp48602_c0_seq1	43.099	1.08917	0.593311	0.00128947	0.0209459	XP_023753204.1uncharacterized protein LOC111901541	642	20	2.4811e-25	80.41						PTHR36616:SF3 (PANTHER); PTHR36616 (PANTHER)	no GO terms	no GO terms
Fraxinus_pennsylvanica_120313_comp48614_c0_seq1	9.88281	1.91432	1.08648	0.000190287	0.00510352	XP_022876322.1zinc finger protein ZAT10-like	390	20	1.71354e-33	62.92	1	F:GO:0003676	F:nucleic acid binding			mobidb-lite (MOBIDB_LITE); mobidb-lite (MOBIDB_LITE); PTHR45988:SF23 (PANTHER); PTHR45988 (PANTHER)	no GO terms	no GO terms
Fraxinus_pennsylvanica_120313_comp48645_c0_seq1	1707.09	1.2367	0.514588	0.000285212	0.00692745	XP_022864501.1gibberellin-regulated protein 11-like	649	20	5.98885e-56	84.09						IPR003854 (PFAM); PTHR23201:SF18 (PANTHER); PTHR23201 (PANTHER)	no GO terms	no GO terms
Fraxinus_pennsylvanica_120313_comp48650_c0_seq1	7.69989	-1.11321	0.6097	0.00122918	0.0201922	---NA---	299									no IPS match	no IPS match	no IPS match
Fraxinus_pennsylvanica_120313_comp48656_c0_seq1	197.219	1.27849	0.800445	0.001065	0.0181902	XP_022850666.1apyrase 2-like	358	20	1.85734e-32	77.4	2	F:GO:0016787; C:GO:0016021	F:hydrolase activity; C:integral component of membrane			PTHR11782:SF89 (PANTHER); IPR000407 (PANTHER)	F:GO:0016787	F:hydrolase activity
Fraxinus_pennsylvanica_120313_comp48658_c0_seq1	27.0502	1.02964	0.494628	0.000903298	0.0161728	XP_022895108.1U-box domain-containing protein 2	719	20	5.10707e-116	74.03	3	F:GO:0016740; F:GO:0016874; C:GO:0005737	F:transferase activity; F:ligase activity; C:cytoplasm			IPR011989 (G3DSA:1.25.10.GENE3D); PTHR23315 (PANTHER); PTHR23315:SF120 (PANTHER); IPR016024 (SUPERFAMILY)	no GO terms	no GO terms
Fraxinus_pennsylvanica_120313_comp48678_c0_seq2	203.463	-1.63785	0.413361	1.46e-06	0.000122949	XP_022849309.1protein SRG1-like	454	20	1.43339e-46	94.74	4	P:GO:0051555; P:GO:0055114; F:GO:0045431; F:GO:0046872	P:flavonol biosynthetic process; P:obsolete oxidation-reduction process; F:flavonol synthase activity; F:metal ion binding	EC:1.14.11; EC:1.14.11.23	Acting on paired donors, with incorporation or reduction of molecular oxygen. The oxygen incorporated need not be derived from O(2); Acting on paired donors, with incorporation or reduction of molecular oxygen. The oxygen incorporated need not be derived from O(2)	no IPS match	no IPS match	no IPS match
Fraxinus_pennsylvanica_120313_comp48710_c0_seq1	2238.42	-1.26684	0.444346	9.14e-05	0.00293136	XP_022855931.114 kDa proline-rich protein DC2.15-like	400	20	6.52985e-28	85.7						G3DSA:1.10.110.10 (GENE3D); IPR027923 (PFAM); PTHR31731 (PANTHER); PTHR31731:SF49 (PANTHER); IPR027923 (CDD); IPR036312 (SUPERFAMILY)	no GO terms	no GO terms
Fraxinus_pennsylvanica_120313_comp48725_c0_seq1	10.5715	-1.97979	0.908099	7.7e-05	0.00257354	XP_022879413.1wall-associated receptor kinase-like 14 isoform X2	678	20	1.83247e-92	80.64	4	P:GO:0006468; F:GO:0004674; F:GO:0005524; C:GO:0016021	P:protein phosphorylation; F:protein serine/threonine kinase activity; F:ATP binding; C:integral component of membrane	EC:2.7.11	Transferring phosphorus-containing groups	G3DSA:1.10.510.10 (GENE3D); mobidb-lite (MOBIDB_LITE); mobidb-lite (MOBIDB_LITE); PTHR27005:SF184 (PANTHER); PTHR27005 (PANTHER)	no GO terms	no GO terms
Fraxinus_pennsylvanica_120313_comp48743_c0_seq1	403.619	-1.27291	0.671181	0.000700978	0.0134359	XP_022875086.1LOB domain-containing protein 1-like	557	20	1.88498e-76	92.71						Coil (COILS); IPR004883 (PFAM); PTHR31301:SF113 (PANTHER); PTHR31301 (PANTHER); IPR004883 (PROSITE_PROFILES)	no GO terms	no GO terms
Fraxinus_pennsylvanica_120313_comp48760_c0_seq1	149.374	1.12381	0.33647	2.55e-05	0.00113192	XP_022866610.1lysine-rich arabinogalactan protein 19	753	1	6.47094e-13	92.31						mobidb-lite (MOBIDB_LITE); mobidb-lite (MOBIDB_LITE); mobidb-lite (MOBIDB_LITE); PTHR37702:SF1 (PANTHER); PTHR37702 (PANTHER)	no GO terms	no GO terms
Fraxinus_pennsylvanica_120313_comp48767_c0_seq1	12.9123	2.22949	0.82908	1.49e-05	0.000748517	XP_022878414.1probable carboxylesterase 6	677	20	1.20135e-106	81.3	1	F:GO:0016787	F:hydrolase activity			IPR029058 (G3DSA:3.40.50.GENE3D); IPR013094 (PFAM); PTHR23024:SF409 (PANTHER); PTHR23024 (PANTHER); IPR029058 (SUPERFAMILY)	F:GO:0016787	F:hydrolase activity
Fraxinus_pennsylvanica_120313_comp48777_c0_seq1	25.5651	1.33124	0.650889	0.000463459	0.00995647	XP_027179809.1thylakoidal processing peptidase 1, chloroplastic-like	358	20	3.75226e-08	95.18						no IPS match	no IPS match	no IPS match
Fraxinus_pennsylvanica_120313_comp48781_c0_seq3	9.17376	18.719	3.0058	2.25e-10	1.09e-07	XP_022856172.1protein IQ-DOMAIN 1-like	820	20	3.63096e-103	68.58						IPR000048 (PFAM); mobidb-lite (MOBIDB_LITE); mobidb-lite (MOBIDB_LITE); mobidb-lite (MOBIDB_LITE); PTHR32295:SF15 (PANTHER); PTHR32295 (PANTHER)	F:GO:0005515	F:protein binding
Fraxinus_pennsylvanica_120313_comp48791_c0_seq3	11.1483	-1.37816	0.694356	0.000453592	0.00980475	---NA---	268									no IPS match	no IPS match	no IPS match
Fraxinus_pennsylvanica_120313_comp48803_c0_seq1	1832.95	-2.81877	0.597383	2.66e-09	7.68e-07	XP_022849083.1probable aquaporin TIP1-2	1115	20	1.1741e-168	94.5	3	P:GO:0055085; F:GO:0015267; C:GO:0016021	P:transmembrane transport; F:channel activity; C:integral component of membrane			IPR000425 (PRINTS); IPR023271 (G3DSA:1.20.1080.GENE3D); IPR000425 (PFAM); PTHR45665:SF3 (PANTHER); IPR034294 (PANTHER); IPR022357 (PROSITE_PATTERNS); IPR000425 (CDD); IPR023271 (SUPERFAMILY)	P:GO:0055085; F:GO:0015267; C:GO:0016020	P:transmembrane transport; F:channel activity; C:membrane
Fraxinus_pennsylvanica_120313_comp48810_c0_seq1	51.1188	6.84092	1.07169	4.91e-14	9.32e-11	XP_027344255.1uncharacterized protein LOC113856581	901	1	0.000970639	66.67						PTHR36063 (PANTHER); PTHR36063:SF1 (PANTHER)	no GO terms	no GO terms
Fraxinus_pennsylvanica_120313_comp48837_c0_seq1	25.4842	2.71039	0.640807	2.92e-08	5.31e-06	XP_022876127.1ethylene-responsive transcription factor ERF010-like	422	20	6.40462e-50	79.24	4	P:GO:0006355; F:GO:0003677; F:GO:0003700; C:GO:0005634	P:regulation of transcription, DNA-templated; F:DNA binding; F:DNA-binding transcription factor activity; C:nucleus			no IPS match	no IPS match	no IPS match
Fraxinus_pennsylvanica_120313_comp48849_c0_seq1	143.461	1.01641	0.435889	0.000508673	0.010674	XP_022850447.1nicotinamidase 2-like	847	20	1.58968e-131	87.7	1	F:GO:0008936	F:nicotinamidase activity	EC:3.5.1.19	Nicotinamidase	IPR000868 (PFAM); IPR036380 (G3DSA:3.40.50.GENE3D); PTHR43540 (PANTHER); PTHR43540:SF6 (PANTHER); cd00431 (CDD); IPR036380 (SUPERFAMILY)	F:GO:0003824	F:catalytic activity
[truncated: 2,365 more rows]

## Sheet: Table S3
Table S3. The putative functions of differentially expressed transcripts found in high-medium comparisons
	From DESeq2					From OmicsBox
Trancript ID	baseMean	log2FoldChange	lfcSE	pvalue	padj	Description	Length	#Hits	e-value	sim mean	#GO	GO IDs	GO names	Enzyme Codes	Enzyme Names	InterPro IDs	InterPro GO IDs	InterPro GO Names
[truncated: 3,301 more rows]

## Sheet: Table S4
Table S4. The putative functions of differentially expressed transcripts found in medium-low comparisons
[truncated: 160 more rows]

[truncated: 7 more sheets: Table S5, Table S6, Table S7, Table S8, Table S9, Table S10, Table S11]
